# Supplementary material for: Distinct genomic and epigenomic features demarcate hypomethylated blocks in colon cancer
Source: BMC Cancer. 2016 Feb 11;16:88. doi: 10.1186/s12885-016-2128-1 (PMC4750190; doi:10.1186/s12885-016-2128-1)
Supplement: Additional file 2: — Table S1. TF motifs from classification of boundary vs. promoter. Table S2. TF motifs from classification of boundary vs. inside. Table S3. TF motifs from classification of boundary vs. outside. Table S4. Union of top 20 motifs from three classifications. Table S5. List of chromatin modifying enzymes interacting with top 20 available Ensemble Gene Id. (XLS 243 kb) [file 12885_2016_2128_MOESM2_ESM.xls]

## Sheet: Table Legends
Supplement Table 1: TF motifs from classification of boundary vs. promoter.
Supplement Table 2: TF motifs from classification of boundary vs. inside.
Supplement Table 3: TF motifs from classification of boundary vs. outside.
Supplementary Table 4: Union of top 20 motifs from three classifications.
Supplementary Table 5: List of chromatin modifying enzymes interacting with top 20 available Ensemble Gene Id.

## Sheet: Table 1
ENSG	motif	MeanDecreaseAccuracy	MeanDecreaseGini	oddsratio	pvalue
	V_NANOG_02	0.136477	2866.18	0.00111862	0
ENSG00000129654	V_HFH4_01	0.0975234	1031.63	0.000156244	0
ENSG00000123405	V_MAF_Q6_01	0.0676134	1351.38	13.8369	0
	V_DBX1_01	0.0672699	1178.56	0.00357849	0
ENSG00000168269	V_HFH3_01	0.0571001	415.875	0	1.10042e-84
ENSG00000170608	V_HNF3_Q6_01	0.0486451	1174.74	0.0224	0
ENSG00000170608	V_HNF3_Q6	0.032991	230.798	0.000284236	0
ENSG00000165556	V_CDX_Q5	0.0172891	155.098	0.00162894	0
ENSG00000181690	V_PLAG1_01	0.0159542	146.186	2.42143	0
ENSG00000176678	V_FREAC7_01	0.0149993	129.881	0.00216848	0
ENSG00000172845	V_SP1_Q6_01	0.011323	118.567	0.285442	0
ENSG00000172845	V_SP1_Q4_01	0.00874534	65.8904	0.312659	0
ENSG00000172845	V_SP1_Q2_01	0.00819801	71.1633	0.352704	0
	V_SP1_01	0.00743975	57.9629	0.28268	0
ENSG00000072310	V_SREBP_Q6	0.00668065	93.0126	39.7301	0
ENSG00000006194	V_FPM315_01	0.00540634	39.1136	0.807728	1.43739e-25
	V_TCF3_01	0.00534907	74.9481	0.00507379	0
	V_SP1_Q6	0.00525334	51.8164	0.339908	0
	V_GTF2IRD1_01	0.00380275	52.3431	1.05263	0.0505977
ENSG00000105866	V_SP4_Q5	0.00367781	40.5144	0.358308	0
	V_CACD_01	0.00360292	15.8029	1.16999	3.99719e-08
ENSG00000160685	V_CKROX_Q2	0.00327303	41.8815	0.362545	0
	V_MUSCLE_INI_B	0.00320431	49.6822	0.993537	0.749055
ENSG00000072310	V_SREBP1_01	0.00306762	13.412	0.811056	3.58836e-09
	cpgoverlap	0.00305764	104.069	1.0956	0.00112306
	V_PITX2_Q2	0.00290151	38.4738	1.66243	2.6767e-131
	V_CACBINDINGPROTEIN_Q6	0.00286912	57.7827	0.19297	3.09494e-181
ENSG00000167182	V_SP2_01	0.00254737	26.0031	0.00916262	0
ENSG00000143190	V_OCT1_04	0.00249937	22.8225	1.39207	7.13907e-61
ENSG00000163848	V_ZBP89_Q4	0.00249536	34.6441	1.13466	5.59011e-06
ENSG00000148606	V_RPC155_01	0.00249083	25.5936	0.714226	4.2997e-21
	V_ZFP281_01	0.00243331	32.5024	1.22249	1.24354e-05
ENSG00000185811	V_IK_Q5	0.00227082	32.3896	0.726748	1.9381e-53
ENSG00000103495	V_MAZ_Q6	0.00214386	38.6807	1.19117	0.0102096
ENSG00000114861	V_FOXP1_01	0.00204555	59.8782	0.371162	0
	V_SP1SP3_Q4	0.00202402	26.4741	0.550992	1.01677e-169
	V_ZFX_01	0.00190365	25.4246	0.357743	0
ENSG00000120738	V_KROX_Q6	0.00189042	27.3493	0.946321	0.010642
	V_MEF2C_01	0.00180539	25.102	0.259574	0
	V_FOXD3_01	0.0017847	113.344	0.953921	0.0356421
ENSG00000129514	V_HNF3ALPHA_Q6	0.0017538	40.594	0.456716	2.72707e-280
	V_SP1_02	0.0015212	22.6405	0.531147	5.92572e-180
	V_GC_01	0.00148167	22.7322	1.04617	0.0332142
	V_KLF15_Q2	0.0014154	27.67	0.544702	4.2555e-159
	V_UF1H3BETA_Q6	0.00134983	22.2702	1.89657	6.78817e-218
ENSG00000091831	V_ERALPHA_01	0.00129196	42.5294	1.16576	8.6582e-14
	V_BDP1_01	0.00123468	12.551	23.1991	0
ENSG00000071564	V_MYOD_Q6_01	0.00117847	31.3178	0.648779	5.45472e-72
ENSG00000137203	V_AP2_Q6_01	0.00114528	17.1401	0.73583	9.48124e-43
	V_FOXJ2_01	0.00111679	31.5686	0.80513	3.2239e-25
ENSG00000136826	V_GKLF_02	0.00104094	22.6897	1.20558	2.33576e-10
ENSG00000185811	V_LYF1_01	0.00103595	21.0275	3.33516	1.52641e-244
ENSG00000111424	V_VDR_Q3	0.00101007	28.8079	1.13801	1.94621e-10
ENSG00000150907	V_FOXO1_Q5	0.000983156	26.5122	1.47151	2.02614e-27
ENSG00000172059	V_FKLF_Q5	0.000978137	10.11	1.20998	3.48531e-19
ENSG00000197579	V_LUN1_01	0.000952803	14.8802	4.42429	1.26957e-273
ENSG00000185551	V_COUPTF_Q6	0.000875857	20.6732	1.09297	1.28524e-05
ENSG00000126351	V_TERALPHA_Q6	0.000655952	14.2386	1.19381	8.11041e-18
ENSG00000089225	V_TBX5_Q5	0.00061801	10.733	0.689881	1.5922e-76
ENSG00000165804	V_ZNF219_01	0.000563528	14.7071	6.68703	2.98732e-122
ENSG00000130726	V_RNF96_01	0.000562883	6.41196	4.02786	9.0301e-173
ENSG00000135363	V_LMO2COM_01	0.00053697	4.45207	1.21288	8.76524e-13
ENSG00000124782	V_RREB1_01	0.000460145	31.7451	0.454716	1.53763e-108
	V_MYF_01	0.000444328	11.9719	0.455988	0
ENSG00000103241	V_FOX_Q2	0.000420407	17.8092	2.28456	3.01528e-97
	V_LXR_DR4_Q3	0.000414715	4.81222	0.433326	4.0539e-24
ENSG00000088038	V_CNOT3_01	0.000292228	4.62975	4.93882	2.06295e-163
	V_PUR1_Q4	0.000255451	3.50162	53.5986	4.67042e-186
ENSG00000100105	V_MAZR_01	0.000242116	3.88676	1.53213	3.78876e-25
	V_MINI19_B	0.00023315	4.84612	1.20943	3.95302e-21
ENSG00000185551	V_ARP1_01	0.00020599	9.82523	0.592398	3.35543e-101
ENSG00000066336	V_PU1_Q4	0.000181756	12.8303	1.37377	4.4907e-26
ENSG00000102974	V_CTCF_01	0.000175065	7.09783	0.101417	2.79883e-256
	V_NCX_02	0.000172734	4.21396	1.24954	4.47705e-07
ENSG00000184937	V_WT1_Q6	0.000165862	1.9956	4.2729	4.31305e-136
ENSG00000099326	V_MZF1_02	0.000163916	6.39927	1.27112	5.24069e-29
ENSG00000071564	V_E2A_Q2	0.000134967	8.32101	0.022759	2.83129e-101
	V_LHX3_02	0.000120566	0.873629	0.748366	1.14307e-45
ENSG00000077809	V_TFIII_Q6	0.000115283	12.3564	52.2952	2.08029e-221
ENSG00000256683	V_ZBRK1_01	0.000111695	1.08272	0	0.267494
ENSG00000162367	V_TAL1_Q6	0.000110123	3.02468	#DIV/0!	0.000216883
ENSG00000143190	V_OCT1_Q5_01	8.82832e-05	1.44066	0.670002	2.77418e-35
ENSG00000137203	V_AP2_Q3	8.53226e-05	4.89389	0.117915	3.94273e-75
	V_DBX2_01	8.11869e-05	0.886909	29.5104	4.53909e-182
	V_P53_04	7.73145e-05	1.41285	#DIV/0!	1.41286e-05
ENSG00000111206	V_FOXM1_01	7.31193e-05	0.44959	0.00797559	1.7831e-70
ENSG00000143190	V_OCT1_08	7.105e-05	1.06197	0.0717138	2.04986e-77
ENSG00000064835	V_PIT1_01	6.87552e-05	1.20856	1.86091	1.18661e-19
ENSG00000171786	V_HEN1_02	6.77621e-05	3.11587	1.48157	3.09769e-13
ENSG00000120738	V_EGR_Q6	5.87789e-05	2.20583	1.78684	1.05064e-19
ENSG00000171786	V_HEN1_01	5.78715e-05	1.70117	0.0249784	1.94254e-21
ENSG00000156150	V_ALX3_01	5.52637e-05	0.619819	#DIV/0!	4.59099e-05
	V_MYOD_Q6	5.39169e-05	0.607741	2.60512	5.68111e-78
ENSG00000162992	V_NEUROD_02	3.90068e-05	2.8819	0.203158	1.34714e-35
	V_NFY_01	3.52838e-05	1.91616	0.446528	1.85408e-25
ENSG00000106331	V_PAX4_04	3.30348e-05	1.71886	1.01809	0.618447
ENSG00000106331	V_PAX4_03	3.28371e-05	3.61901	0.0174431	4.65532e-76
	V_LHX5_01	2.80343e-05	0.329612	1.62285	1.46813e-28
ENSG00000102974	V_CTCF_02	2.74386e-05	3.75177	3.03371	6.48896e-36
	V_MINI20_B	2.68072e-05	1.36286	#DIV/0!	6.24669e-06
ENSG00000172216	V_CEBPB_02	2.67843e-05	0.184351	0.155677	4.0856e-67
	V_ZFP206_01	2.12689e-05	0.991432	0.655031	3.19165e-18
ENSG00000057657	V_BLIMP1_Q6	2.03162e-05	3.32481	0.511934	6.236e-16
ENSG00000084093	V_NRSF_01	1.78075e-05	1.99568	2.51394	1.18244e-26
ENSG00000177374	V_HIC1_03	1.77493e-05	0.867855	1.64881	0.00143758
ENSG00000188786	V_MTF1_Q4	1.72621e-05	0.947652	0.113626	2.05883e-13
	V_REX1_03	1.62827e-05	0.674982	0.297661	5.32337e-05
ENSG00000132170	V_PPARG_01	1.61993e-05	0.914532	0.508851	5.08176e-18
ENSG00000196767	V_BRN4_01	1.50552e-05	0.77082	0.971758	0.631063
ENSG00000177374	V_HIC1_02	1.40757e-05	1.84432	3.11969	1.36838e-10
ENSG00000071564	V_E47_01	1.37379e-05	0.759831	#DIV/0!	0.0108355
ENSG00000087510	V_AP2GAMMA_01	1.13129e-05	0.140877	0.0939421	4.41038e-05
ENSG00000167034	V_NKX3A_02	1.12469e-05	1.31604	#DIV/0!	0.0108355
ENSG00000137203	V_AP2ALPHA_01	1.04634e-05	0.153498	5.30038	2.59169e-29
ENSG00000072310	V_SREBP1_Q5	1.02529e-05	0.712102	0.254432	2.4884e-17
	V_IRX2_01	9.75023e-06	0.856367	0.56707	3.78495e-14
ENSG00000185668	V_TST1_02	9.52018e-06	0.901262	0.049777	1.04394e-23
	V_HOXC6_01	9.50015e-06	0.121404	0.0257489	2.76823e-40
ENSG00000007372	V_PAX6_02	9.25593e-06	0.330757	0.178781	2.4436e-07
ENSG00000198914	V_OCTAMER_01	8.74563e-06	0.757552	0.370225	1.33918e-06
ENSG00000084093	V_NRSE_B	7.27294e-06	0.697712	0.666404	0.00906312
ENSG00000125347	V_IRF_Q6	6.25914e-06	0.756444	0.0436359	1.26676e-11
	V_DMRT3_01	5.7306e-06	0.167042	0	1
	V_FOXJ2_02	5.2502e-06	0.361094	0.42694	7.99645e-07
ENSG00000116833	V_LRH1_Q5	4.99776e-06	0.11981	1.3011	0.0310175
ENSG00000163848	V_CACCCBINDINGFACTOR_Q6	3.75673e-06	1.02317	0.925944	0.0835388
ENSG00000162367	V_TAL1_01	3.31343e-06	3.63609	0.1127	9.90934e-06
	V_POU2F3_01	3.24771e-06	0.234904	0.117189	6.86725e-13
	V_HNF3B_01	3.24213e-06	0.124593	4.23759	4.43969e-06
	V_OLF1_01	3.0008e-06	0.510708	0.522225	0.28968
ENSG00000082175	V_PR_02	2.75514e-06	0.607364	6.61709	5.08912e-21
ENSG00000172845	V_SP3_Q3	2.49667e-06	0.371393	1.80029	0.0269207
	V_TRF1_01	2.2604e-06	0.878334	0.143295	2.08644e-17
ENSG00000184486	V_POU3F2_01	2.24944e-06	0.171075	2.24514	8.49353e-08
ENSG00000100811	V_YY1_02	2.0057e-06	0.452877	0.375904	0.047437
ENSG00000068305	V_HMEF2_Q6	2.00071e-06	0.164469	0.17618	0.00202533
	V_DMRT2_01	1.99255e-06	0.0990373	0.117445	0.000536249
	V_BARX1_01	1.75364e-06	0.0814774	0.261023	0.00551354
	V_HOXD8_01	1.74757e-06	0.1499	0.602219	0.059616
ENSG00000101076	V_HNF4_01_B	1.74583e-06	0.51825	0.836238	0.252059
ENSG00000166478	V_STAF_02	1.51707e-06	0.803086	0.138063	9.04534e-07
ENSG00000185551	V_COUP_DR1_Q6	1.50156e-06	0.0943542	0.62677	0.678462
ENSG00000128645	V_HOXD1_01	1.5006e-06	1.23404	0.376024	0.275278
ENSG00000245848	V_CEBP_C	1.4992e-06	0.313359	0.391606	0.0885118
ENSG00000171634	V_FAC1_01	1.48953e-06	0.325793	0.170476	5.73786e-11
	V_IRX5_01	1.25286e-06	0.0300564	0.0626236	0.000190915
ENSG00000043039	V_BARX2_01	1.25172e-06	0.0986052	0.19247	5.22257e-16
ENSG00000159387	V_IRXB3_01	1.2505e-06	0.194358	0.537175	0.375076
	V_OBOX5_01	1.24639e-06	0.482013	0.512561	0.0608679
ENSG00000113916	V_BCL6_01	1.00595e-06	0.0349423	0.720513	0.271676
ENSG00000148200	V_GCNF_01	1.00454e-06	0.179805	0.156424	7.0797e-08
	V_ISL2_01	1.00282e-06	0.074216	1.9406	0.0313054
ENSG00000185122	V_HSF1_Q6	7.55672e-07	0.0625701	0.391606	0.0885118
ENSG00000068305	V_RSRFC4_Q2	7.53486e-07	0.078314	0	1
ENSG00000025156	V_HSF2_02	7.52772e-07	0.743328	3.99797	0.00773932
ENSG00000135457	V_CP2_02	7.52717e-07	0.231188	0.763765	0.577993
ENSG00000101076	V_HNF4_Q6_01	7.52174e-07	0.093696	1.1283	0.833517
ENSG00000162772	V_ATF3_Q6	7.51635e-07	0.241593	0.849005	0.602552
ENSG00000160113	V_EAR2_Q2	7.50654e-07	0.277687	0.165807	0.00114592
ENSG00000118513	V_CMYB_01	5.05099e-07	0.261354	0.301894	0.000874432
ENSG00000160224	V_AIRE_01	5.04619e-07	0.0706985	6.24118	1.41954e-13
ENSG00000173153	V_ERR1_Q2	5.03691e-07	0.184792	0.268535	0.099839
	V_NKX29_01	5.02588e-07	0.119969	0.187975	0.0191271
	V_ATF_01	5.01977e-07	0.173383	0	1
ENSG00000169083	V_AR_Q2	5.01819e-07	0.124036	1.13284	0.611313
ENSG00000090447	V_AP4_01	4.99859e-07	0.155809	0.469903	0.100682
ENSG00000157554	V_ETS_Q4	4.99565e-07	0.0648857	1.88052	0.688367
ENSG00000147421	V_HMBOX1_01	4.99283e-07	0.0405699	0.235039	0.205176
	V_PSX1_01	4.9838e-07	0.0389169	0.234928	0.00595674
	V_POLY_C	4.97078e-07	0.420846	#DIV/0!	1
ENSG00000156925	V_ZIC3_01	4.96489e-07	0.0591414	2.59957	4.63447e-06
	V_ETS1_B	2.65088e-07	0.315099	0.213322	7.7735e-07
ENSG00000068305	V_MEF2_01	2.5661e-07	0.136303	0.0987111	1.93931e-12
ENSG00000064835	V_PIT1_Q6	2.53271e-07	0.0856309	1.30618	0.446346
ENSG00000196092	V_PAX5_01	2.53136e-07	0.217038	1.4421	0.330254
ENSG00000169297	V_DAX1_01	2.52749e-07	0.0819848	#DIV/0!	1
ENSG00000074047	V_GLI2_01	2.52366e-07	0.0611713	4.70245	0.0396193
ENSG00000182568	V_SATB1_Q3	2.51731e-07	0.0435293	0.705111	0.718914
ENSG00000135100	V_HNF1_Q6	2.51414e-07	0.138396	0	1
	V_ELK1_01	2.50972e-07	0.114899	1.12826	1
	V_SEF1_C	2.50659e-07	0.314247	11.291	0.00359499
ENSG00000251493	V_FREAC4_01	2.50376e-07	0.0466975	0.0499505	1.10796e-41
ENSG00000136944	V_LMX1B_01	2.50376e-07	0.0274589	#DIV/0!	1
ENSG00000141905	V_MYOGNF1_01	2.50376e-07	0.0686549	0.208799	0.00207148
	V_STRA13_01	2.50063e-07	0.108551	0.805716	0.52512
ENSG00000101076	V_HNF4_01	2.50031e-07	0.0825653	1.41039	0.755043
	V_ZTA_Q2	2.50031e-07	0.0322486	0.235039	0.205176
ENSG00000005102	V_MOX1_01	2.49906e-07	0.00266667	0.151649	5.16462e-12
	V_HOXD10_01	2.49872e-07	0.0653312	0.104427	0.00962376
	V_TBX15_01	2.49066e-07	0.153186	0.835604	0.611682
	V_PAX9_B	2.45205e-07	0.357782	0.469979	0.198991
	V_TAACC_B	1.87043e-09	0.108272	1.35826	0.527732
ENSG00000068305	V_RSRFC4_01	1.26324e-09	0.00923249	0	1
ENSG00000149948	VS_HMGA2_01	0	0	#DIV/0!	1
	V_AHRARNT_01	0	0.0838873	0	1
	V_AHRARNT_02	0	0	1.88043	1
	V_AHR_01	0	0	0.188015	0.114308
ENSG00000160224	V_AIRE_02	0	0.00859788	0.522225	0.28968
ENSG00000068305	V_AMEF2_Q6	0	0.0251385	0.235039	0.205176
ENSG00000159216	V_AML_Q6	0	0	#DIV/0!	1
ENSG00000170345	V_AP1_01	0	0	0.470082	0.613797
ENSG00000137203	V_AP2ALPHA_02	0	0	2.82056	0.625694
ENSG00000137203	V_AP2ALPHA_03	0	0	0	1
ENSG00000148516	V_AREB6_01	0	0	0.940159	1
	V_ARNT_01	0	0	1.88052	0.688367
ENSG00000004848	V_ARX_01	0	0.003	1.88052	0.688367
ENSG00000169083	V_AR_01	0	0	0.470056	0.439784
ENSG00000169083	V_AR_02	0	0.00313828	0.268535	0.099839
ENSG00000169083	V_AR_04	0	0.0528801	#DIV/0!	1
ENSG00000169136	V_ATF5_01	0	0	1.88043	1
ENSG00000156273	V_BACH1_01	0	0	#DIV/0!	1
	V_BACH2_01	0	0	1.8806	0.509632
	V_BARBIE_01	0	0.0647765	0.705111	0.718914
	V_BARHL1_01	0	0	0.940144	1
	V_BARHL2_01	0	0.0322868	3.76099	0.376156
ENSG00000113916	V_BCL6_02	0	0.0127459	0.731178	0.62078
	V_BEL1_B	0	0	1.88043	1
ENSG00000164458	V_BRACH_01	0	0	0	1
ENSG00000184486	V_BRN2_01	0	0	0.940153	1
ENSG00000091010	V_BRN3C_01	0	0.020466	0.313361	0.360294
	V_BSX_01	0	0.00336111	#DIV/0!	1
	V_CAAT_C	0	0.00796667	0.940153	1
	V_CART1_01	0	0	#DIV/0!	1
	V_CART1_03	0	0.018068	#DIV/0!	1
	V_CBF_02	0	0.002	0	1
	V_CDP_02	0	0	#DIV/0!	1
	V_CDP_03	0	0	0.564064	0.495777
ENSG00000113722	V_CDX1_01	0	0	0.470082	0.613797
ENSG00000165556	V_CDX2_01	0	0	1.5671	0.727573
ENSG00000165556	V_CDX2_Q5	0	0.0337921	0	1
ENSG00000245848	V_CEBPA_01	0	0	0.235039	0.205176
ENSG00000153879	V_CEBPGAMMA_Q6	0	0	#DIV/0!	1
ENSG00000245848	V_CEBP_01	0	0	0	1
ENSG00000245848	V_CEBP_Q2	0	0	0	1
ENSG00000245848	V_CEBP_Q2_01	0	0	#DIV/0!	1
	V_CETS1P54_03	0	0	0.470082	0.613797
ENSG00000245848	V_CHOP_01	0	0	0	1
	V_CHX10_01	0	0	0	1
	V_CLOX_01	0	0	0	1
ENSG00000178573	V_CMAF_01	0	0	0	1
ENSG00000136997	V_CMYC_01	0	0	0.564064	0.495777
ENSG00000136997	V_CMYC_02	0	0.0012	0.188015	0.114308
	V_COMP1_01	0	0.013863	0.417758	0.168558
ENSG00000175745	V_COUP_01	0	0	#DIV/0!	1
ENSG00000115966	V_CREBP1_Q2	0	0	0.626734	0.537935
ENSG00000118260	V_CREB_Q2_01	0	0.116269	3.76099	0.376156
ENSG00000141905	V_CTF1_01	0	0.0309299	0.522225	0.28968
ENSG00000177030	V_DEAF1_01	0	0.0814991	0.0782789	0.00138373
ENSG00000134107	V_DEC_Q1	0	0.00675585	#DIV/0!	1
ENSG00000144355	V_DLX1_01	0	0	0	1
ENSG00000115844	V_DLX2_01	0	0.00207692	#DIV/0!	1
	V_DMRT1_01	0	0.0336618	0.352486	0.135452
	V_DMRT4_01	0	0.00334386	0.47003	0.330433
	V_DMRT7_01	0	0	#DIV/0!	1
	V_DOBOX4_01	0	0	0.235039	0.205176
	V_DOBOX5_01	0	0	0	1
	V_DUXL_01	0	0	0	1
ENSG00000101412	V_E2F1_Q3_01	0	0.00351252	0	1
ENSG00000101412	V_E2F_01	0	0.070457	0	1
	V_E2_01	0	0	#DIV/0!	1
	V_E2_Q6	0	0	1.5671	0.727573
ENSG00000071564	V_E47_02	0	0	0.313295	0.0839885
	V_EBNA1_01	0	0	0	1
ENSG00000132005	V_EFC_Q6	0	0	0	1
ENSG00000122877	V_EGR2_01	0	0	#DIV/0!	1
	V_ELF1_Q6	0	0	#DIV/0!	1
ENSG00000135374	V_ELF5_01	0	0	0.313328	0.167629
	V_ELK1_02	0	0	0	1
ENSG00000163064	V_EN1_02	0	0	0.470082	0.613797
ENSG00000164778	V_EN2_01	0	0	0.375904	0.047437
ENSG00000173153	V_ERR1_Q3	0	0.0471826	7.0555	0.00252385
ENSG00000091831	V_ER_Q6	0	0	0.376024	0.275278
	V_ESX1_01	0	0.0408072	0.188015	0.114308
	V_ETS2_B	0	0.0250202	2.82056	0.625694
ENSG00000085276	V_EVI1_04	0	0.0329936	0	1
ENSG00000106038	V_EVX1_01	0	0	#DIV/0!	1
	V_EVX2_01	0	0	0	1
	V_FOXO3_01	0	0.0557318	0.940162	1
ENSG00000184481	V_FOXO4_02	0	0	1.17528	1
	V_FOXP3_Q4	0	0.00342857	#DIV/0!	1
ENSG00000137273	V_FREAC2_01	0	0	0.671497	0.571151
ENSG00000054598	V_FREAC3_01	0	0.0169254	0	1
	V_FXR_IR1_Q6	0	0	0	1
ENSG00000012504	V_FXR_Q3	0	0	0.044723	3.36882e-06
	V_GADP_01	0	0.00335172	0	1
ENSG00000102145	V_GATA1_04	0	0.114558	0.313361	0.360294
	V_GBX1_01	0	0	#DIV/0!	1
ENSG00000165702	V_GFI1B_01	0	3.57143e-05	1.34328	0.631797
ENSG00000162676	V_GFI1_01	0	0.00603571	#DIV/0!	1
ENSG00000111087	V_GLI1_01	0	0.0115103	#DIV/0!	1
ENSG00000106571	V_GLI3_02	0	0	#DIV/0!	1
ENSG00000111087	V_GLI_Q2	0	0.0054484	0.62677	0.678462
ENSG00000113580	V_GRE_C	0	0.0110236	0.626734	0.537935
ENSG00000113580	V_GR_01	0	0.0035	1.17528	1
ENSG00000113580	V_GR_Q6	0	0.0343778	0	1
ENSG00000180613	V_GSH2_01	0	0	1.25363	1
ENSG00000071564	V_HAND1E47_01	0	0.0169928	3.29112	0.181509
	V_HB24_01	0	0.0540771	#DIV/0!	1
ENSG00000130675	V_HB9_01	0	0	2.82056	0.625694
	V_HDX_01	0	0	0.470082	0.613797
	V_HES1_Q2	0	0	0	1
	V_HFH1_01	0	0.00607619	0.144571	0.00331135
ENSG00000103241	V_HFH8_01	0	0	#DIV/0!	1
ENSG00000100644	V_HIF1_Q3	0	0	0.044723	3.36882e-06
ENSG00000137309	V_HMGIY_Q3	0	0.00929373	0.470056	0.439784
ENSG00000215612	V_HMX1_02	0	0	0	1
ENSG00000108753	V_HNF1B_01	0	0	0	1
ENSG00000135100	V_HNF1_01	0	0	0	1
ENSG00000135100	V_HNF1_02	0	0	0.470082	0.613797
ENSG00000135100	V_HNF1_C	0	0	0.352486	0.135452
ENSG00000135100	V_HNF1_Q6_01	0	0	0.470082	0.613797
ENSG00000101076	V_HNF4ALPHA_Q6	0	0.209639	0.213512	0.000711984
ENSG00000101076	V_HNF4_DR1_Q3	0	0.0302655	0	1
ENSG00000119547	V_HNF6_Q6	0	0.00547439	0.085453	0.00265581
	V_HOMEZ_01	0	0.0080303	0.940153	1
ENSG00000106004	V_HOX13_01	0	0	0.156668	0.0626354
ENSG00000253293	V_HOXA10_01	0	0	#DIV/0!	1
ENSG00000105991	V_HOXA1_01	0	0	0.940162	1
ENSG00000197576	V_HOXA4_01	0	0	0	1
ENSG00000106006	V_HOXA6_01	0	0.0158402	1.88043	1
	V_HOXA7_03	0	0	0.376024	0.275278
ENSG00000078399	V_HOXA9_01	0	0.0343531	0.0782789	0.00138373
ENSG00000159184	V_HOXB13_01	0	0.00371429	1.88043	1
ENSG00000120093	V_HOXB3_01	0	0	#DIV/0!	1
ENSG00000182742	V_HOXB4_01	0	0	5.6422	0.126215
ENSG00000120075	V_HOXB5_01	0	0	2.82056	0.625694
	V_HOXB7_01	0	0	0	1
ENSG00000120068	V_HOXB8_01	0	0	0.940156	1
ENSG00000170689	V_HOXB9_01	0	0.00616339	#DIV/0!	1
ENSG00000123388	V_HOXC11_01	0	0	0	1
ENSG00000198353	V_HOXC4_01	0	0	#DIV/0!	1
ENSG00000172789	V_HOXC5_01	0	0	0.313361	0.360294
ENSG00000037965	V_HOXC8_01	0	0	0.940159	1
ENSG00000180806	V_HOXC9_01	0	0	0.940156	1
ENSG00000100219	V_HTF_01	0	0	0.046961	6.63676e-06
ENSG00000140968	V_ICSBP_Q6	0	0.0322846	#DIV/0!	1
ENSG00000185811	V_IK1_01	0	0.0500402	0	1
ENSG00000185811	V_IK3_01	0	0.0038125	#DIV/0!	1
	V_IPF1_Q4_01	0	0	0	1
ENSG00000168310	V_IRF2_01	0	0	0.0302825	3.56857e-09
	V_IRX3_02	0	0.00359614	0.268323	0.000380895
ENSG00000113430	V_IRX4_01	0	0.00319565	2.82056	0.625694
ENSG00000116132	V_K2B_01	0	0.00333333	0.94015	1
ENSG00000115112	V_LBP9_01	0	0.0293819	#DIV/0!	1
	V_LBX2_01	0	0	2.65185	0.00483552
	V_LDSPOLYA_B	0	0.004	0	1
ENSG00000106689	V_LH2_01	0	0	0.940159	1
	V_LHX4_01	0	0	0.940162	1
	V_LHX8_01	0	0	0.705111	0.718914
	V_LHX9_01	0	0	0.0816976	6.52208e-06
	V_LIM1_01	0	0	0.470082	0.613797
ENSG00000162761	V_LMX1_01	0	3.20513e-05	0.438573	0.0862731
ENSG00000025434	V_LXR_Q3	0	0.0165534	#DIV/0!	1
	V_MAX_01	0	0	0	1
	V_MAX_Q6	0	0	0	1
ENSG00000169057	V_MECP2_01	0	0	#DIV/0!	1
ENSG00000068305	V_MEF2_02	0	0	0.352486	0.135452
ENSG00000068305	V_MEF2_03	0	0	0.0977234	1.00073e-10
ENSG00000068305	V_MEF2_04	0	0.0312167	0	1
ENSG00000068305	V_MEF2_05	0	0	0	1
ENSG00000068305	V_MEF2_Q6_01	0	0.0032	0	1
	V_MEF3_B	0	0	0.470082	0.613797
ENSG00000078399	V_MEIS1AHOXA9_01	0	0	1.88043	1
ENSG00000078399	V_MEIS1BHOXA9_02	0	0	0.470082	0.613797
	V_MEIS1_02	0	0	0	1
	V_MEIS2_01	0	0	0.512703	0.226872
ENSG00000068305	V_MMEF2_Q6	0	0.0526632	0.188015	0.114308
ENSG00000150347	V_MRF2_01	0	0	0	1
	V_MRG2_01	0	0	0	1
ENSG00000163132	V_MSX1_02	0	0	0	1
ENSG00000120149	V_MSX2_01	0	0.0276897	1.56724	0.457883
	V_MSX3_01	0	0	0	1
	V_MTATA_B	0	0	1.41033	1
ENSG00000127989	V_MTERF_01	0	0.00671491	0.940162	1
ENSG00000188786	V_MTF1_01	0	0.00850554	1.41033	1
ENSG00000136997	V_MYCMAX_01	0	0	0	1
ENSG00000136997	V_MYCMAX_03	0	0.0258797	#DIV/0!	1
	V_NANOG_01	0	0.00490909	0.822613	0.798872
ENSG00000141905	V_NF1_Q6	0	0.0334206	#DIV/0!	1
ENSG00000141905	V_NF1_Q6_01	0	0	1.41033	1
ENSG00000109320	V_NFKB_Q6	0	0.0439579	0.548305	0.252422
ENSG00000173039	V_NFKB_Q6_01	0	0.0417168	0.548305	0.252422
ENSG00000120837	V_NFY_C	0	0.00780952	0.235039	0.205176
ENSG00000120837	V_NFY_Q6_01	0	0	0	1
	V_NKX11_01	0	0.174201	#DIV/0!	1
	V_NKX12_01	0	0	1.25363	1
	V_NKX21_01	0	0.0478245	#DIV/0!	1
	V_NKX22_02	0	0	#DIV/0!	1
	V_NKX23_01	0	0	1.25368	0.791881
	V_NKX24_01	0	0.0598699	0.805828	0.785265
ENSG00000183072	V_NKX25_03	0	0.0108354	0	1
ENSG00000109705	V_NKX32_02	0	0.0075203	1.31636	0.775664
	V_NKX52_01	0	0.0104876	3.29112	0.181509
ENSG00000163623	V_NKX61_01	0	0.00384	#DIV/0!	1
ENSG00000163623	V_NKX61_02	0	0	0	1
ENSG00000163623	V_NKX61_03	0	0	0	1
	V_NKX63_01	0	0.00630303	0	1
ENSG00000134323	V_NMYC_01	0	0	2.11627	0.0790106
ENSG00000116044	V_NRF2_Q4	0	0.0113103	1.88043	1
	V_OBOX1_01	0	0	0.940162	1
	V_OBOX2_01	0	0	0.940159	1
	V_OBOX5_02	0	0.0224688	0.626734	0.537935
ENSG00000143190	V_OCT1_05	0	0.00274286	0.564064	0.495777
ENSG00000143190	V_OCT1_06	0	0	0.281938	0.0511843
ENSG00000143190	V_OCT1_Q6	0	0.224382	0.822613	0.798872
ENSG00000204531	V_OCT4_01	0	0.0259006	2.82056	0.625694
ENSG00000204531	V_OCT4_02	0	0.0189748	1.41033	1
ENSG00000184486	V_OCTAMER_02	0	0.00891897	0.940162	1
ENSG00000143190	V_OCT_C	0	0	0	1
	V_OTP_01	0	0	#DIV/0!	1
ENSG00000115507	V_OTX1_01	0	0	0	1
ENSG00000165588	V_OTX2_01	0	0.0392922	0	1
	V_OTX3_01	0	0.0138083	1.12826	1
ENSG00000100393	V_P300_01	0	0.00726767	0.940159	1
	V_P50P50_Q3	0	0	8.4646	0.0220547
	V_P53_05	0	0.00330688	1.25363	1
ENSG00000073282	V_P63_01	0	0.004	#DIV/0!	1
ENSG00000075891	V_PAX2_01	0	0.0150138	0	1
ENSG00000106331	V_PAX4_01	0	0.0388801	0.470082	0.613797
ENSG00000106331	V_PAX4_05	0	0.642676	1.41033	1
ENSG00000196092	V_PAX5_02	0	0.004	0.940162	1
ENSG00000125618	V_PAX8_01	0	0	#DIV/0!	1
ENSG00000125618	V_PAX8_B	0	0	0.313361	0.360294
	V_PBX1_02	0	0	2.19404	0.346025
	V_PBX1_04	0	0	0.470056	0.439784
ENSG00000159216	V_PEBP_Q6	0	0.0186217	0.62677	0.678462
	V_PITX1_01	0	0	0.188015	0.114308
	V_PITX2_01	0	0	#DIV/0!	1
ENSG00000107859	V_PITX3_01	0	0	0.156668	0.0626354
ENSG00000165495	V_PKNOX2_01	0	0	0.940162	1
ENSG00000165462	V_PMX2A_01	0	0	0.940159	1
ENSG00000109132	V_PMX2B_01	0	0	0.563938	0.220146
ENSG00000031544	V_PNR_01	0	0.0170571	0	1
ENSG00000184271	V_POU6F1_03	0	0	0.795445	0.684107
ENSG00000186951	V_PPARA_01	0	0.0509277	2.35062	0.454642
ENSG00000132170	V_PPARG_02	0	0	0.375964	0.10938
ENSG00000132170	V_PPARG_03	0	0.0152512	0.470082	0.613797
ENSG00000160199	V_PREP1_01	0	0	0.470082	0.613797
ENSG00000175325	V_PROP1_02	0	0	4.70335	0.00801549
ENSG00000082175	V_PR_01	0	0.0110391	0.626698	0.443405
	V_PTF1BETA_Q6	0	0.0375458	0.646205	0.335897
ENSG00000066336	V_PU1_01	0	0	0.417758	0.168558
ENSG00000132005	V_RFX1_01	0	0.00382609	0.940162	1
	V_RHOX11_01	0	0.0048	0.940159	1
	V_RHOX11_02	0	0	0.626734	0.537935
ENSG00000102935	V_ROAZ_01	0	0.0487408	0.161911	1.56544e-05
	V_RXRLXRB_01	0	0.119317	2.35062	0.454642
	V_R_01	0	0.0137302	0.62677	0.678462
	V_S8_01	0	0	1.88043	1
	V_S8_02	0	0	1.88043	1
	V_SIX1_01	0	0	0.705111	0.718914
ENSG00000170577	V_SIX2_01	0	0.0097619	2.01539	0.137748
	V_SIX3_01	0	0	0.313361	0.360294
	V_SIX4_01	0	0.00133333	3.05659	0.0507915
	V_SIX6_01	0	0.014111	0	1
	V_SIX6_02	0	0	4.70245	0.0396193
ENSG00000125398	V_SOX9_B1	0	0.00997497	0	1
ENSG00000184895	V_SOX_Q6	0	0.00487291	0.62659	0.272719
ENSG00000142539	V_SPIB_01	0	0.0111914	15.0554	0.000301821
ENSG00000164299	V_SPZ1_01	0	0	#DIV/0!	1
ENSG00000198911	V_SREBP2_Q6	0	0.0174417	#DIV/0!	1
ENSG00000072310	V_SREBP_Q3	0	0.0002	0.188015	0.114308
ENSG00000112658	V_SRF_01	0	0.00661765	0.940156	1
ENSG00000112658	V_SRF_02	0	0	0.564064	0.495777
ENSG00000112658	V_SRF_C	0	0.00384615	0.188015	0.114308
ENSG00000112658	V_SRF_Q4	0	0.0141357	0.940159	1
ENSG00000112658	V_SRF_Q5_01	0	0.0062957	0.256344	0.0307288
ENSG00000112658	V_SRF_Q5_02	0	0.00266667	0.235039	0.205176
ENSG00000112658	V_SRF_Q6	0	0	2.35062	0.454642
ENSG00000115415	V_STAT1_01	0	0	0	1
	V_STAT3STAT3_Q3	0	0	0.940159	1
ENSG00000168610	V_STAT3_01	0	0	1.46281	0.409905
ENSG00000168610	V_STAT3_03	0	0.0419571	1.64553	0.550912
ENSG00000138378	V_STAT4_Q4	0	0.0120968	0.201373	0.00618448
ENSG00000126561	V_STAT5A_01	0	0.0141189	0.341769	0.0697057
ENSG00000173757	V_STAT5B_01	0	0.0104586	1.34328	0.631797
ENSG00000115415	V_STAT_Q6	0	0.0114164	#DIV/0!	1
ENSG00000164048	V_SZF11_01	0	0	#DIV/0!	1
	V_T3R_01	0	0	#DIV/0!	1
ENSG00000071564	V_TAL1ALPHAE47_01	0	0	#DIV/0!	1
ENSG00000071564	V_TAL1BETAE47_01	0	0	#DIV/0!	1
ENSG00000162367	V_TAL1BETAITF2_01	0	0	#DIV/0!	1
ENSG00000118260	V_TAXCREB_02	0	0	0.313361	0.360294
ENSG00000112837	V_TBX18_01	0	0.0035	0.940156	1
ENSG00000122145	V_TBX22_01	0	0.00653333	2.25703	0.146607
ENSG00000082641	V_TCF11MAFG_01	0	0.0104848	0.470056	0.439784
ENSG00000118707	V_TGIF2_01	0	0	1.88043	1
ENSG00000177426	V_TGIF_02	0	0.00756125	0.940162	1
	V_UNCX4.1_01	0	0	#DIV/0!	1
ENSG00000158773	V_USF_01	0	0.0447097	#DIV/0!	1
	V_VAX1_01	0	0	0.940162	1
	V_VAX2_01	0	0	0.188015	0.114308
	V_VDRRXR_01	0	0.0263769	1.88043	1
	V_VJUN_01	0	0.00288541	2.19404	0.346025
	V_VMAF_01	0	0	0.188015	0.114308
ENSG00000100987	V_VSX1_01	0	0	0.940153	1
	V_XFD1_01	0	0.0129255	0	1
	V_XFD2_01	0	0.00917622	0.522225	0.28968
	V_XFD3_01	0	0	0.537175	0.375076
ENSG00000100811	V_YY1_01	0	0	0	1
ENSG00000100811	V_YY1_Q6_02	0	0	0.156668	0.0626354
ENSG00000198081	V_ZF5_B	0	0.0640317	0	1
	V_ZID_01	0	0	0.797471	0.442092
ENSG00000186350	V_PPARA_02	-6.45943e-10	0.261029	0.170476	5.73786e-11
	V_IRX3_01	-6.59573e-10	0.104481	0.252911	0.000661128
ENSG00000185551	V_DR1_Q3	-6.94777e-10	0.0202697	0.940156	1
ENSG00000177030	V_DEAF1_02	-1.17276e-09	0.0401914	3.05659	0.0507915
ENSG00000119715	V_ERR2_01	-1.23284e-09	0.199891	0.289003	0.00156726
ENSG00000186951	V_PPAR_DR1_Q2	-2.10133e-09	0.0607555	0.441803	0.000726856
ENSG00000166478	V_STAF_01	-3.54076e-09	0.643608	0.724	0.000239507
ENSG00000084093	V_NRSF_Q4	-7.81071e-09	0.927373	0.293629	0.0145729
ENSG00000143190	V_OCT1_02	-2.44032e-07	0.123711	1.56737	0.31285
	V_P53_03	-2.48262e-07	0.0817309	0.470056	0.439784
ENSG00000169083	V_AR_03	-2.48902e-07	0.146002	0.671497	0.571151
	V_NKX26_01	-2.49097e-07	0.0632419	1.41045	0.609777
ENSG00000188620	V_HMX3_02	-2.49345e-07	0.0193065	5.17298	0.0232379
ENSG00000170365	V_SMAD1_01	-2.49923e-07	0.4576	2.03769	0.1708
	V_P53_01	-2.50344e-07	0.0586358	1.21473	0.502069
	V_ISRE_01	-2.50595e-07	0.0228915	1.51338	0.122443
ENSG00000132005	V_RFX1_02	-2.57458e-07	0.477742	1.39488	0.194059
ENSG00000185551	V_DR4_Q2	-4.96157e-07	0.0218371	1.59879	0.253705
ENSG00000085276	V_EVI1_01	-4.99002e-07	0.100054	1.27911	0.364539
ENSG00000143190	V_OCT1_01	-4.99443e-07	0.0686819	2.2362	0.000748607
	V_DMRT5_01	-4.99949e-07	0.372425	2.82082	0.290883
ENSG00000185122	V_HSF_Q6	-5.00868e-07	0.0751378	2.01539	0.137748
ENSG00000111424	V_DR3_Q4	-5.00976e-07	0.0683855	0.264087	0.000129915
ENSG00000028277	V_OCT2_01	-5.01802e-07	0.295125	0.469544	0.00422247
	V_TR4_03	-5.02069e-07	0.0879948	2.41184	0.00210059
ENSG00000141646	V_SMAD4_Q6	-5.04818e-07	0.256348	0.313361	0.360294
ENSG00000170370	V_EMX2_01	-7.44773e-07	0.192019	2.82108	0.148232
	V_IPF1_06	-7.46534e-07	0.365791	1.12841	0.687277
ENSG00000102145	V_GATA1_02	-7.51398e-07	0.0611222	0.705025	0.514482
	V_ARNT_02	-7.52707e-07	0.0934332	2.07781	0.000340913
ENSG00000109381	V_NERF_Q2	-7.5322e-07	0.223468	1.4421	0.330254
ENSG00000178573	V_MAF_Q6	-7.54118e-07	0.171872	1.71658	0.0105659
ENSG00000148516	V_AREB6_03	-9.96779e-07	0.22878	0.940156	1
	V_HOXD13_01	-9.99244e-07	0.126755	0.783395	0.671202
	V_MIF1_01	-1.00554e-06	0.180491	1.482	0.0361282
ENSG00000115415	V_STAT1_05	-1.253e-06	0.204572	0.634836	0.0975531
ENSG00000137203	V_AP2_Q6	-1.74847e-06	0.490287	1.47768	0.48438
	V_TBX15_02	-2.49805e-06	0.201106	0.268535	0.099839
ENSG00000109906	V_PLZF_02	-3.24872e-06	0.306613	1.1763	0.229477
ENSG00000185024	V_BRF1_01	-4.48579e-06	1.05573	0.197798	0.00120727
ENSG00000126561	V_STAT5A_02	-4.4949e-06	0.378853	2.50812	0.0548526
ENSG00000181449	V_SOX2_Q6	-5.75514e-06	0.441418	1.99268	0.0189628
ENSG00000007372	V_PAX6_Q2	-6.50692e-06	1.21481	1.00342	0.97151
ENSG00000084093	V_REST_01	-8.51971e-06	1.1703	0	0

## Sheet: Table 2
ENSG	motif	MeanDecreaseAccuracy	MeanDecreaseGini	oddsratio	pvalue
	V_SP1_Q6	0.0808673	959.927	7.37036	0
	V_ZFX_01	0.0790594	1162.79	8.02059	0
ENSG00000150907	V_FOXO1_Q5	0.0782527	1551.4	6.95393	0
ENSG00000091831	V_ERALPHA_01	0.050066	1211.84	6.80376	0
	V_SP1SP3_Q4	0.0407474	712.479	11.3316	0
	V_CACBINDINGPROTEIN_Q6	0.0328648	662.395	1.71113	2.59449e-151
ENSG00000172845	V_SP1_Q4_01	0.0295523	304.922	4.7552	0
ENSG00000172845	V_SP1_Q6_01	0.0219895	296.858	7.37225	0
	V_GTF2IRD1_01	0.0206561	171.352	11.8487	0
ENSG00000103495	V_MAZ_Q6	0.0156289	293.387	0.975462	0.234807
	V_ZFP281_01	0.0126068	404.321	1.16111	2.78057e-06
ENSG00000172845	V_SP1_Q2_01	0.0114721	182.644	2.84551	0
ENSG00000006194	V_FPM315_01	0.0106169	245.018	1.23178	5.50034e-26
ENSG00000105866	V_SP4_Q5	0.0100286	131.312	2.74239	0
ENSG00000181690	V_PLAG1_01	0.00967866	101.232	2.17646	6.22822e-276
ENSG00000120738	V_KROX_Q6	0.00959843	111.316	3.49358	0
ENSG00000103241	V_FOX_Q2	0.00916052	168.398	2.83065	0
	V_PUR1_Q4	0.00832698	184.212	0.858848	8.38331e-05
	V_SP1_01	0.00823123	150.206	51.5819	0
	V_MUSCLE_INI_B	0.00806131	117.75	2.23203	0
	V_KLF15_Q2	0.00779662	69.725	2.32596	2.56333e-302
ENSG00000185811	V_LYF1_01	0.00720792	183.504	2.51121	1.04906e-279
	V_MEF2C_01	0.00713422	199.827	3.1786	0
ENSG00000197579	V_LUN1_01	0.00679583	178.855	2.85916	0
	V_GC_01	0.00635923	131.069	3.05796	0
ENSG00000137203	V_AP2_Q6_01	0.00607595	40.1846	8.26737	0
ENSG00000160685	V_CKROX_Q2	0.00529353	93.4928	1.62308	3.76036e-131
	V_PITX2_Q2	0.00509831	203.911	2.24937	3.401e-237
ENSG00000185811	V_IK_Q5	0.00499322	223.315	2.23528	5.26066e-92
ENSG00000148606	V_RPC155_01	0.00467562	166.252	2.30855	1.73753e-254
	V_SP1_02	0.00434899	126.47	1.6257	1.0421e-132
	V_UF1H3BETA_Q6	0.004332	150.854	1.16309	2.29362e-13
ENSG00000114861	V_FOXP1_01	0.00411079	355.918	1.65941	1.99087e-16
ENSG00000163848	V_ZBP89_Q4	0.00396585	106.386	1.66793	3.53514e-145
ENSG00000066336	V_PU1_Q4	0.00378947	186.999	0.389188	0
ENSG00000136826	V_GKLF_02	0.00366378	109.064	2.66713	0
	V_CACD_01	0.00343848	46.1072	2.57027	6.17503e-182
ENSG00000135363	V_LMO2COM_01	0.00326297	29.9376	2.83329	1.97689e-118
	V_BDP1_01	0.00319298	115.531	2.48462	0
ENSG00000185551	V_ARP1_01	0.00314604	107.832	2.35865	0
	cpgoverlap	0.0030862	143.501	1.58316	1.66547e-111
ENSG00000165804	V_ZNF219_01	0.00260321	83.6227	1.73839	6.88737e-161
	V_FOXJ2_01	0.00252925	184.663	0.283286	2.23557e-298
ENSG00000162367	V_TAL1_01	0.00240362	138.281	1.47233	1.97925e-56
	V_FOXD3_01	0.00236949	94.0667	2.31685	0
ENSG00000123405	V_MAF_Q6_01	0.00213804	132.206	0.911661	0.000746804
ENSG00000111424	V_VDR_Q3	0.00193452	80.1149	0.788121	3.91082e-32
ENSG00000077809	V_TFIII_Q6	0.00185168	123.947	0.993726	0.844631
ENSG00000185551	V_COUPTF_Q6	0.00165247	47.6991	2.02602	6.99769e-278
ENSG00000126351	V_TERALPHA_Q6	0.00148907	95.9637	0.774503	6.03863e-19
ENSG00000124782	V_RREB1_01	0.00145042	264.069	0.632765	1.18923e-35
ENSG00000162992	V_NEUROD_02	0.00134745	53.5603	1.31142	2.2493e-32
ENSG00000129514	V_HNF3ALPHA_Q6	0.00128301	79.2719	16.0337	0
ENSG00000137203	V_AP2_Q3	0.00113962	12.7731	1.52306	8.67046e-30
ENSG00000071564	V_MYOD_Q6_01	0.00105089	30.3055	1.92556	2.39376e-211
ENSG00000089225	V_TBX5_Q5	0.000987464	70.1478	17.4161	1.97368e-148
ENSG00000177374	V_HIC1_02	0.000879699	8.64235	1.31628	1.99073e-38
ENSG00000071564	V_E2A_Q2	0.000867584	68.6741	0	0.00227049
ENSG00000106571	V_GLI3_Q5_01	0.00073858	42.8189	2.02439	3.04313e-60
	V_MINI19_B	0.000690385	14.7681	2.29799	2.27774e-142
ENSG00000102974	V_CTCF_01	0.000663495	19.6361	0.227082	5.79949e-186
ENSG00000143190	V_OCT1_Q5_01	0.000633237	45.3192	0	0.00515659
ENSG00000071564	V_E2A_Q6	0.000595424	36.0525	0.665409	3.12173e-16
ENSG00000171786	V_HEN1_01	0.000551934	28.0363	6.94055	0
	V_LXR_DR4_Q3	0.000544158	14.4435	3.29455	1.41025e-221
ENSG00000072310	V_SREBP_Q6	0.000539106	11.5051	0.627309	3.44466e-19
ENSG00000171786	V_HEN1_02	0.000461636	26.8849	0.772546	3.34542e-11
ENSG00000099326	V_MZF1_02	0.000459495	29.6901	7.59055	9.40437e-271
ENSG00000072310	V_SREBP1_01	0.000390892	10.5438	#DIV/0!	3.70343e-13
ENSG00000184937	V_WT1_Q6	0.000356724	14.5869	4.74368	3.71789e-105
ENSG00000256683	V_ZBRK1_01	0.000349566	11.9973	1.13509	0.000418826
ENSG00000106331	V_PAX4_03	0.000336709	23.3935	2.25111	5.70716e-69
ENSG00000102974	V_CTCF_02	0.000297201	17.0395	0	0.0252551
ENSG00000143190	V_OCT_Q6	0.00022646	9.78821	0.767812	1.50069e-11
	V_MYF_01	0.000222018	23.295	3.92971	6.06319e-218
ENSG00000172059	V_FKLF_Q5	0.000179876	6.69343	0.166338	2.05906e-07
ENSG00000198911	V_SREBP2_Q6	0.000128039	9.80631	0.553592	3.9915e-22
ENSG00000084093	V_REST_01	9.60491e-05	12.72	0.485782	1.04266e-12
ENSG00000100811	V_YY1_02	9.35786e-05	10.6225	6.18965	2.11664e-81
ENSG00000172216	V_CEBPB_02	9.07048e-05	4.84692	0	0.0842039
ENSG00000106571	V_GLI3_01	8.97974e-05	7.4792	3.12917	7.75812e-62
	V_P53_04	8.88833e-05	5.18397	49.3878	2.63756e-192
ENSG00000100105	V_MAZR_01	7.18145e-05	1.41367	1.1446	0.282955
	V_NCX_02	6.49039e-05	7.68382	0.817387	0.0575346
ENSG00000163848	V_CACCCBINDINGFACTOR_Q6	6.43138e-05	4.83066	0.084337	7.0506e-32
ENSG00000119715	V_ERR2_01	6.33689e-05	5.11581	1.08143	0.572673
ENSG00000172845	V_SP3_Q3	6.14888e-05	3.48436	2.21871	2.17838e-12
ENSG00000106331	V_PAX4_04	6.10868e-05	6.2142	0.671245	5.2615e-06
ENSG00000072310	V_SREBP1_Q5	5.99929e-05	5.66807	2.3376	3.07876e-25
	V_MINI20_B	5.1544e-05	4.40224	1.21188	0.0471167
ENSG00000196767	V_BRN4_01	5.15329e-05	9.66536	1.16717	0.297081
ENSG00000188786	V_MTF1_Q4	4.93299e-05	5.18163	16.1367	3.13594e-198
ENSG00000120738	V_EGR_Q6	4.74621e-05	3.36959	0.426169	2.50878e-11
ENSG00000166478	V_STAF_02	4.50203e-05	4.21415	0.807797	2.12299e-05
ENSG00000057657	V_BLIMP1_Q6	4.3484e-05	24.0052	1.01782	0.865237
ENSG00000185668	V_TST1_02	3.81125e-05	11.287	0.25513	1.51266e-33
	V_ETS1_B	3.55621e-05	6.34748	0.199715	4.0857e-05
ENSG00000100393	V_P300_01	3.31682e-05	3.82121	0.502641	2.42119e-17
ENSG00000084093	V_NRSF_01	3.29909e-05	8.04495	#DIV/0!	1.0162e-08
ENSG00000130726	V_RNF96_01	3.21052e-05	1.36166	1.24963	1
	V_XFD3_01	2.81092e-05	3.02368	0.302201	3.77411e-13
ENSG00000141646	V_SMAD4_Q6	2.16013e-05	4.08147	0.930661	0.791196
ENSG00000064835	V_PIT1_01	1.74119e-05	3.22024	1.61517	0.0148263
	V_DBX1_01	1.63279e-05	4.04038	3.00257	0.00071234
ENSG00000007372	V_PAX6_Q2	1.6122e-05	1.77415	0.894269	0.220643
ENSG00000084093	V_NRSF_Q4	1.50111e-05	2.9535	0.20223	1.32628e-22
ENSG00000143190	V_OCT1_01	1.4996e-05	3.5631	0.486608	4.05031e-11
ENSG00000071564	V_E47_01	1.42756e-05	2.42987	0.823263	0.214559
ENSG00000109381	V_NERF_Q2	1.36505e-05	3.15463	0.717202	0.0290759
ENSG00000115415	V_STAT1_05	1.3495e-05	6.41126	0.826288	0.35777
ENSG00000185551	V_DR4_Q2	1.19966e-05	2.80503	1.67012	0.000484077
ENSG00000185024	V_BRF1_01	1.08501e-05	2.25639	4.44923	9.15843e-06
	V_IRX2_01	9.02027e-06	2.9118	1.67083	5.00769e-15
ENSG00000170608	V_HNF3_Q6_01	6.43288e-06	14.5468	1.29974	0.677554
ENSG00000101076	V_HNF4_Q6_01	6.19162e-06	0.765434	1.38447	0.472963
ENSG00000101076	V_HNF4_01	5.62049e-06	0.887762	2.40009	0.143381
ENSG00000082641	V_TCF11MAFG_01	5.25393e-06	2.58542	1.88075	0.00379305
ENSG00000148516	V_AREB6_03	5.07679e-06	3.04101	#DIV/0!	1.36252e-05
ENSG00000111206	V_FOXM1_01	5.06521e-06	0.370828	1.31571	0.451139
ENSG00000101076	V_HNF4_01_B	5.05756e-06	1.38166	3.11593	1.09003e-05
	V_NANOG_02	4.85776e-06	2.12522	0.220083	1.56106e-10
ENSG00000085276	V_EVI1_01	4.67189e-06	3.57536	3.99941	0.109333
	V_TCF3_01	4.50096e-06	2.33384	9.67244	1.84857e-83
ENSG00000177374	V_HIC1_03	4.12545e-06	0.965192	#DIV/0!	4.45397e-05
	V_MYOD_Q6	3.93515e-06	0.264038	#DIV/0!	1
	V_HNF3B_01	3.93203e-06	1.66897	7.99964	0.0390422
ENSG00000156925	V_ZIC3_01	3.18476e-06	0.929254	1.66639	0.45441
ENSG00000182568	V_SATB1_Q3	2.99398e-06	1.58104	2.99968	0.289015
ENSG00000183072	V_NKX25_03	2.81058e-06	0.413253	0.610502	0.0672109
	V_TR4_03	2.60779e-06	1.29879	0.461237	0.115178
	V_ZTA_Q2	2.44026e-06	0.41215	0.768643	0.281502
ENSG00000084093	V_NRSE_B	2.25757e-06	0.835488	1.99967	0.387625
	V_NKX24_01	2.05618e-06	0.737789	1.14252	1
ENSG00000186951	V_PPAR_DR1_Q2	1.88411e-06	0.61566	2.24988	0.26677
ENSG00000188620	V_HMX3_02	1.87514e-06	1.08954	0.0998937	6.56243e-05
	V_P50P50_Q3	1.8744e-06	0.90633	0.22209	0.0385198
	V_DMRT3_01	1.87334e-06	0.9407	1.28589	0.313838
	V_OLF1_01	1.68589e-06	1.09153	0.59975	0.507702
ENSG00000136997	V_CMYC_02	1.68183e-06	1.86225	0.382586	5.74102e-06
ENSG00000186350	V_PPARA_02	1.51434e-06	1.94547	0.785341	0.557014
	V_HOXD10_01	1.50155e-06	1.07812	3.49924	0.17964
ENSG00000074047	V_GLI2_01	1.49992e-06	0.827815	0	1
ENSG00000091831	V_ER_Q6_02	1.49504e-06	0.583658	3.99884	0.37497
	V_OBOX5_01	1.3156e-06	0.874592	0.713984	0.580938
ENSG00000101076	V_HNF4_DR1_Q3	1.30761e-06	0.367121	0.713984	0.580938
ENSG00000185551	V_COUP_DR1_Q6	1.12872e-06	0.434232	1.14977	0.76067
ENSG00000148200	V_GCNF_01	1.11426e-06	1.98392	1.29974	0.677554
ENSG00000068305	V_RSRFC4_01	1.10986e-06	2.17622	2.49961	0.453085
ENSG00000111087	V_GLI1_01	9.38966e-07	0.482556	1.74963	0.548774
ENSG00000120837	V_NFY_C	9.37471e-07	0.589899	0	1
ENSG00000071564	V_E12_Q6	9.37329e-07	0.267604	1.99957	0.507765
ENSG00000120075	V_HOXB5_01	9.33957e-07	0.674458	#DIV/0!	0.0161241
ENSG00000088038	V_CNOT3_01	7.54474e-07	0.0562707	0.999643	1
ENSG00000132170	V_PPARG_02	7.51078e-07	0.472099	#DIV/0!	0.00225026
ENSG00000167182	V_SP2_01	7.50659e-07	0.0180734	11.5151	4.36962e-10
ENSG00000116833	V_LRH1_Q5	7.49186e-07	0.0818162	0.368071	0.019102
	V_BEL1_B	7.48463e-07	0.346689	0.999643	1
	V_NKX21_01	7.47182e-07	0.409236	1.07115	1
ENSG00000082175	V_PR_01	5.65025e-07	0.314072	0.999643	1
ENSG00000107859	V_PITX3_01	5.63385e-07	0.981006	1.49954	1
ENSG00000068305	V_MEF2_02	5.62809e-07	1.04415	0.333176	0.374897
	V_VDRRXR_01	5.62748e-07	0.725716	0.199869	0.0224221
ENSG00000177426	V_TGIF_02	5.62556e-07	1.2463	1.99976	0.301669
ENSG00000125398	V_SOX9_B1	5.62115e-07	0.284654	1.57118	0.480586
ENSG00000066336	V_PU1_01	5.60851e-07	0.618126	1.49954	1
	V_BARHL1_01	5.60748e-07	0.57	#DIV/0!	1
	V_HB24_01	5.60681e-07	0.594878	1.74963	0.548774
	V_BARHL2_01	5.60337e-07	0.621193	0.749609	0.458034
	V_IRX3_01	3.79121e-07	0.987378	#DIV/0!	1
ENSG00000106004	V_HOX13_01	3.77983e-07	0.449088	1.24969	0.814489
ENSG00000176678	V_FREAC7_01	3.77517e-07	1.76609	0.666387	0.548714
ENSG00000073282	V_P63_01	3.7743e-07	0.204685	0.749682	0.607119
ENSG00000064835	V_PIT1_Q6	3.76263e-07	0.95467	1.77774	0.229382
ENSG00000164299	V_SPZ1_01	3.76225e-07	0.169669	0.999643	1
ENSG00000054598	V_FREAC3_01	3.76048e-07	0.474691	1.99938	1
	V_VJUN_01	3.75878e-07	0.277823	#DIV/0!	0.0108316
ENSG00000137203	V_AP2ALPHA_01	3.75218e-07	0.033088	4.49963	0.0653947
	V_CAAT_C	3.74602e-07	0.412971	0.59975	0.507702
ENSG00000115507	V_OTX1_01	3.74477e-07	0.498911	#DIV/0!	1
	V_XFD1_01	3.74362e-07	0.20597	0	1
ENSG00000169083	V_AR_Q2	3.74225e-07	0.575071	0.583006	0.26299
	V_PBX1_04	3.74167e-07	0.147092	0.399793	0.288944
ENSG00000167034	V_NKX3A_02	3.74095e-07	0.116954	0.499794	0.453018
ENSG00000109906	V_PLZF_02	3.73896e-07	0.857146	0.444168	0.179429
ENSG00000143190	V_OCT1_05	3.73099e-07	1.20989	1.66623	0.726536
ENSG00000165556	V_CDX2_Q5	3.72754e-07	0.209519	0.184938	6.56296e-05
ENSG00000171634	V_FAC1_01	3.7149e-07	0.576284	0.484297	0.0152712
	V_PAX9_B	1.92125e-07	0.295895	0.999643	1
ENSG00000115966	V_CREBP1_Q2	1.90006e-07	0.214394	3.99884	0.37497
ENSG00000100811	V_YY1_01	1.89286e-07	1.15331	1.49954	1
ENSG00000100644	V_HIF1_Q3	1.89264e-07	0.369852	0.199908	0.124914
	V_TBX15_01	1.89215e-07	0.843451	0.285583	0.109282
	V_ARNT_01	1.8859e-07	0.250999	0	1
	V_HFH1_01	1.88501e-07	0.457085	#DIV/0!	1
ENSG00000169136	V_ATF5_01	1.88253e-07	0.143547	2.49961	0.453085
ENSG00000143190	V_OCT1_02	1.88182e-07	0.128338	0.499818	0.624928
ENSG00000184481	V_FOXO4_02	1.88072e-07	0.49349	0.937113	0.859976
	V_P53_03	1.88058e-07	0.0568267	3.99884	0.37497
	V_CART1_01	1.87723e-07	1.00894	1.33293	1
ENSG00000169083	V_AR_01	1.87705e-07	0.0945311	#DIV/0!	1
	V_DMRT4_01	1.87688e-07	0.266371	2.99939	0.624982
ENSG00000068305	V_MEF2_03	1.87477e-07	0.101636	1.15767	0.755111
ENSG00000159387	V_IRXB3_01	1.87462e-07	1.87289	2.99997	0.145938
	V_LHX3_02	1.87371e-07	0.0597323	1.49954	1
	V_HDX_01	1.87196e-07	0.0681269	0.499769	0.343619
ENSG00000126561	V_STAT5A_01	1.86811e-07	0.0692906	1.99947	0.687477
ENSG00000004848	V_ARX_01	1.86615e-07	0.119744	4.49963	0.0653947
	V_ARNT_02	1.86567e-07	0.201141	0.249904	0.218648
ENSG00000134107	V_DEC_Q1	1.86567e-07	0.18935	0.499721	0.209959
ENSG00000068305	V_MEF2_04	1.86463e-07	0.30938	#DIV/0!	1
	V_LHX4_01	1.86257e-07	0.956487	0	1
ENSG00000196092	V_PAX_Q6	1.86254e-07	0.151379	0.922745	0.844948
ENSG00000142539	V_SPIB_01	1.85826e-07	0.440429	#DIV/0!	0.0108316
ENSG00000087510	V_AP2GAMMA_01	1.85649e-07	0.0314714	#DIV/0!	1
ENSG00000184486	V_OCTAMER_02	1.85288e-07	0.0481619	0.293885	0.0105902
ENSG00000111087	V_GLI_Q2	1.70146e-08	1.07533	0.866294	0.710933
ENSG00000132170	V_PPARG_01	1.16792e-09	0.222267	2.1824	0.0408753
ENSG00000166478	V_STAF_01	5.27609e-10	0.362949	0	1
ENSG00000149948	VS_HMGA2_01	0	0.175709	2.99939	0.624982
	V_AHRARNT_01	0	0.00775421	0.666419	0.687432
	V_AHR_01	0	0.003	0.499818	0.624928
ENSG00000160224	V_AIRE_02	0	0.100275	#DIV/0!	1
ENSG00000156150	V_ALX3_01	0	0.0128819	0.624709	0.423802
ENSG00000068305	V_AMEF2_Q6	0	0.139843	0.249904	0.218648
ENSG00000159216	V_AML_Q6	0	0.0209622	0	1
ENSG00000170345	V_AP1_Q6_01	0	0.0186912	#DIV/0!	1
ENSG00000137203	V_AP2ALPHA_02	0	0.0235625	1.49954	1
ENSG00000137203	V_AP2ALPHA_03	0	0	#DIV/0!	1
ENSG00000137203	V_AP2_Q6	0	0.003	0	1
	V_APOLYA_B	0	0	0	1
ENSG00000148516	V_AREB6_01	0	0	0.249868	0.0653565
ENSG00000169083	V_AR_02	0	0.0393176	0.499794	0.453018
ENSG00000169083	V_AR_03	0	0.00719481	1.99938	1
ENSG00000169083	V_AR_04	0	0.00917166	#DIV/0!	1
	V_ATF_01	0	0	0.999643	1
ENSG00000156273	V_BACH1_01	0	0.0513029	#DIV/0!	1
	V_BACH2_01	0	0.0274238	1.19965	1
	V_BARBIE_01	0	0.0315322	1.99938	1
	V_BARX1_01	0	0.016636	0.142775	0.039015
ENSG00000043039	V_BARX2_01	0	0.0411292	0.499794	0.453018
ENSG00000164458	V_BRACH_01	0	0.166416	1.99947	0.687477
ENSG00000091010	V_BRN3C_01	0	0.30372	0.199908	0.124914
	V_BSX_01	0	0.0381387	#DIV/0!	1
	V_CART1_03	0	0	1.99938	1
	V_CBF_02	0	0.0641817	0.999643	1
	V_CDP_03	0	0	0	1
	V_CDP_04	0	0	0.999643	1
ENSG00000113722	V_CDX1_01	0	0.0618595	#DIV/0!	1
ENSG00000165556	V_CDX2_01	0	0	0	1
ENSG00000245848	V_CEBPA_01	0	0	0	1
ENSG00000172216	V_CEBPB_01	0	0.0223756	0.199908	0.124914
ENSG00000153879	V_CEBPGAMMA_Q6	0	0.145782	#DIV/0!	1
ENSG00000245848	V_CEBP_01	0	0	0.499794	0.453018
ENSG00000245848	V_CEBP_C	0	0.173979	0	1
	V_CETS1P54_02	0	0.183637	#DIV/0!	1
	V_CETS1P54_03	0	0.0375525	0.499818	0.624928
ENSG00000245848	V_CHOP_01	0	0.00377344	0	1
	V_CIZ_01	0	0.011589	0.999643	1
	V_COMP1_01	0	0	0.666387	0.548714
ENSG00000175745	V_COUP_01	0	0.00304884	3.99884	0.37497
ENSG00000118260	V_CREB_Q2_01	0	0.0228446	0	1
ENSG00000118260	V_CREB_Q4_01	0	0.005	0	1
ENSG00000162924	V_CREL_01	0	0.00307303	0.571164	0.387555
ENSG00000141905	V_CTF1_01	0	0.102441	2.49961	0.453085
ENSG00000177030	V_DEAF1_01	0	0.0295438	#DIV/0!	1
ENSG00000177030	V_DEAF1_02	0	0.00566667	0	1
ENSG00000148516	V_DELTAEF1_01	0	0.0356578	#DIV/0!	1
ENSG00000144355	V_DLX1_01	0	0	0	1
ENSG00000115844	V_DLX2_01	0	0.0139334	2.49961	0.453085
	V_DMRT1_01	0	0.0260417	0.749718	0.726497
	V_DMRT2_01	0	0.0312563	2.99939	0.624982
	V_DMRT7_01	0	0.174219	0.999643	1
	V_DOBOX5_01	0	0.00266667	2.50033	0.078279
ENSG00000111424	V_DR3_Q4	0	0.0389964	0	1
	V_E2_01	0	0	#DIV/0!	1
	V_E2_Q6	0	0	4.99892	0.218716
ENSG00000071564	V_E47_02	0	0.00629744	0	1
ENSG00000165030	V_E4BP4_01	0	0.0140199	0	1
ENSG00000167967	V_E4F1_Q6	0	0.0123383	#DIV/0!	1
	V_EBNA1_01	0	0.043532	#DIV/0!	1
	V_ELF1_Q6	0	0.0838407	#DIV/0!	1
ENSG00000135374	V_ELF5_01	0	0.0357702	0	1
	V_ELK1_01	0	0	1.99938	1
	V_ELK1_02	0	0.00997222	#DIV/0!	1
ENSG00000170370	V_EMX2_01	0	0.0643597	0	1
ENSG00000163064	V_EN1_02	0	0.0135033	#DIV/0!	1
ENSG00000164778	V_EN2_01	0	0.003	#DIV/0!	1
	V_ESX1_01	0	0.0038447	0.124921	0.0214517
	V_ETS2_B	0	0.00387037	0.749718	0.726497
ENSG00000085276	V_EVI1_04	0	0.131496	0.999643	1
	V_EVX2_01	0	0.0431013	0	1
	V_FOXJ2_02	0	0.00956349	0	1
	V_FOXO3A_Q1	0	0.0132666	0	1
	V_FOXO3_01	0	0	0	1
ENSG00000184481	V_FOXO4_01	0	0.0035306	1.66623	0.726536
	V_FOXP3_Q4	0	0.0320573	0.999643	1
ENSG00000137273	V_FREAC2_01	0	0	0	1
ENSG00000012504	V_FXR_Q3	0	0.0631538	#DIV/0!	1
	V_GADP_01	0	0	0	1
ENSG00000102145	V_GATA1_06	0	0.0232744	#DIV/0!	1
	V_GBX1_01	0	0.0905022	#DIV/0!	1
ENSG00000165702	V_GFI1B_01	0	0.0254065	2.49997	0.179492
ENSG00000162676	V_GFI1_01	0	0.582292	0	1
ENSG00000111087	V_GLI1_Q2	0	0.0277546	0.499818	0.624928
ENSG00000106571	V_GLI3_02	0	0.0824083	0.666419	0.687432
ENSG00000113580	V_GRE_C	0	0.0778123	0.222015	0.00258918
ENSG00000113580	V_GR_01	0	0.128924	0.454271	0.143323
ENSG00000113580	V_GR_Q6	0	0.0111059	#DIV/0!	1
ENSG00000130675	V_HB9_01	0	0	0	1
ENSG00000030419	V_HELIOSA_02	0	0.0230462	0.999643	1
	V_HES1_Q2	0	0	0	1
ENSG00000168269	V_HFH3_01	0	0.031802	2.99939	0.624982
ENSG00000129654	V_HFH4_01	0	0.0453046	0	1
	V_HLF_01	0	0.0258017	#DIV/0!	1
ENSG00000147421	V_HMBOX1_01	0	0	1.99957	0.507765
ENSG00000068305	V_HMEF2_Q6	0	0.194099	1.99938	1
ENSG00000215612	V_HMX1_02	0	0.0441792	0	1
ENSG00000108753	V_HNF1B_01	0	0.00959524	0.499818	0.624928
ENSG00000135100	V_HNF1_C	0	0.00776925	2.99939	0.624982
ENSG00000135100	V_HNF1_Q6	0	0.0032	#DIV/0!	1
ENSG00000135100	V_HNF1_Q6_01	0	0.0168677	#DIV/0!	1
ENSG00000170608	V_HNF3_Q6	0	0.0103175	#DIV/0!	1
ENSG00000101076	V_HNF4ALPHA_Q6	0	0	0.333176	0.374897
	V_HOMEZ_01	0	0.122837	0	1
ENSG00000106004	V_HOX13_02	0	0.0569972	0.499818	0.624928
ENSG00000105991	V_HOXA1_01	0	0.0496572	0	1
ENSG00000105996	V_HOXA2_01	0	0.0891577	0.999643	1
ENSG00000197576	V_HOXA4_01	0	0.00737906	1.99938	1
	V_HOXA7_03	0	0.000345479	0.999643	1
ENSG00000078399	V_HOXA9_01	0	0.0945143	#DIV/0!	1
ENSG00000159184	V_HOXB13_01	0	0.0806187	0.999643	1
ENSG00000120093	V_HOXB3_01	0	0.00525002	0.999643	1
ENSG00000182742	V_HOXB4_01	0	0.0904835	2.99939	0.624982
	V_HOXB7_01	0	0.0205896	#DIV/0!	1
ENSG00000170689	V_HOXB9_01	0	0.19563	#DIV/0!	1
ENSG00000123388	V_HOXC11_01	0	0	#DIV/0!	1
ENSG00000172789	V_HOXC5_01	0	0.0094359	2.49961	0.453085
	V_HOXC6_01	0	0.0279716	0.999643	1
ENSG00000037965	V_HOXC8_01	0	0.0164467	1.99938	1
ENSG00000180806	V_HOXC9_01	0	0.0042002	0.666419	0.687432
ENSG00000128645	V_HOXD1_01	0	0.0365148	0	1
ENSG00000128652	V_HOXD3_01	0	0.0523878	1.66623	0.726536
	V_HOXD8_01	0	0.0450402	1.99957	0.507765
ENSG00000185122	V_HSF_Q6	0	0.124915	#DIV/0!	1
ENSG00000100219	V_HTF_01	0	0.00456917	0.999643	1
ENSG00000140968	V_ICSBP_Q6	0	0.206262	#DIV/0!	1
ENSG00000185811	V_IK1_01	0	0.00972906	0	1
ENSG00000185811	V_IK3_01	0	0	#DIV/0!	1
	V_IPF1_Q4_01	0	0	0.999643	1
	V_IRX3_02	0	0.0058943	#DIV/0!	1
	V_ISL2_01	0	0.00392157	0	1
	V_ISX_01	0	0.0554437	1.49954	1
ENSG00000116132	V_K2B_01	0	0.0516033	#DIV/0!	1
ENSG00000115112	V_LBP9_01	0	0.0078062	0.666419	0.687432
	V_LBX2_01	0	0.0189354	6.20536	1.28113e-05
	V_LDSPOLYA_B	0	0.0728945	4.99892	0.218716
	V_LHX5_01	0	0.0163636	0	1
	V_LHX61_01	0	0.012218	0.499818	0.624928
	V_LHX8_01	0	0.146872	2.99939	0.624982
	V_LHX9_01	0	0	#DIV/0!	1
	V_LIM1_01	0	0.00566667	9.00004	0.0214695
ENSG00000136944	V_LMX1B_01	0	0.101459	#DIV/0!	1
ENSG00000162761	V_LMX1_01	0	0.301366	0.666419	0.687432
	V_MAX_01	0	0.184326	0	1
	V_MAX_Q6	0	0.0636774	0	1
	V_MEF3_B	0	0.002	0.499818	0.624928
ENSG00000078399	V_MEIS1AHOXA9_01	0	0.0171192	0.666419	0.687432
ENSG00000078399	V_MEIS1BHOXA9_02	0	0.0586307	0	1
	V_MEIS1_01	0	0.0126297	#DIV/0!	1
	V_MEIS1_02	0	0.0339592	#DIV/0!	1
ENSG00000068305	V_MMEF2_Q6	0	0.130286	#DIV/0!	1
ENSG00000005102	V_MOX1_01	0	0	#DIV/0!	1
ENSG00000150347	V_MRF2_01	0	0.0287724	0	1
	V_MRG2_01	0	0.399046	0	1
ENSG00000120149	V_MSX2_01	0	0.025286	2.99939	0.624982
ENSG00000127989	V_MTERF_01	0	0.00328571	0.499818	0.624928
ENSG00000188786	V_MTF1_01	0	0.0617644	#DIV/0!	1
ENSG00000136997	V_MYCMAX_01	0	0.0553155	0	1
ENSG00000136997	V_MYCMAX_03	0	0.0277088	0	1
	V_MYOD_01	0	0.0106426	0.399793	0.288944
	V_NANOG_01	0	0.0872786	0.199869	0.0224221
ENSG00000141905	V_NF1_Q6_01	0	0.0612083	0	1
ENSG00000123405	V_NFE2_01	0	0.0568519	0	1
	V_NFKAPPAB50_01	0	0.010725	0	1
ENSG00000173039	V_NFKAPPAB65_01	0	0.0169063	0	1
ENSG00000173039	V_NFKAPPAB_01	0	0.0343524	0.749718	0.726497
ENSG00000109320	V_NFKB_Q6	0	0.00721963	#DIV/0!	1
ENSG00000173039	V_NFKB_Q6_01	0	0.0164733	#DIV/0!	1
ENSG00000120837	V_NFY_Q6_01	0	0	#DIV/0!	1
	V_NKX12_01	0	0	0.399793	0.288944
	V_NKX22_02	0	0.0962812	#DIV/0!	1
	V_NKX23_01	0	0	0.999643	1
	V_NKX26_01	0	0.0952774	0	1
ENSG00000109705	V_NKX32_02	0	0	#DIV/0!	1
ENSG00000163623	V_NKX61_01	0	0.0321301	#DIV/0!	1
ENSG00000163623	V_NKX61_02	0	0	0	1
ENSG00000163623	V_NKX61_03	0	0.0262536	0	1
	V_NKX63_01	0	0	0.666419	0.687432
	V_OBOX1_01	0	0.0993205	#DIV/0!	1
	V_OBOX2_01	0	0.0990086	0.999643	1
	V_OBOX5_02	0	0.429612	#DIV/0!	1
ENSG00000143190	V_OCT1_06	0	0.147663	0.499794	0.453018
ENSG00000143190	V_OCT1_08	0	0.18898	0.749718	0.726497
ENSG00000143190	V_OCT1_Q6	0	0.0447564	4.49963	0.0653947
ENSG00000028277	V_OCT2_01	0	0.0684014	0.777447	0.628937
ENSG00000204531	V_OCT4_01	0	0.145228	1.49954	1
ENSG00000204531	V_OCT4_02	0	0.0277227	2.6665	0.2265
ENSG00000198914	V_OCTAMER_01	0	0.0209657	0.499818	0.624928
ENSG00000143190	V_OCT_C	0	0	0	1
	V_OTP_01	0	0	0	1
ENSG00000165588	V_OTX2_01	0	0	0	1
ENSG00000165588	V_OTX2_Q3	0	0.0115408	2.16662	0.166971
	V_P53_01	0	0.0372418	#DIV/0!	1
ENSG00000075891	V_PAX2_01	0	0	0	1
ENSG00000106331	V_PAX4_01	0	0.00520376	0.999643	1
ENSG00000106331	V_PAX4_05	0	0	2.99939	0.624982
ENSG00000196092	V_PAX5_02	0	0.16375	0.999643	1
ENSG00000125618	V_PAX8_01	0	0	0.249904	0.218648
ENSG00000125618	V_PAX8_B	0	0.206496	#DIV/0!	1
	V_PBX1_02	0	0	0.999643	1
	V_PITX1_01	0	0.0322325	0.999643	1
	V_PITX2_01	0	0	0.499818	0.624928
ENSG00000165495	V_PKNOX2_01	0	0.287768	#DIV/0!	1
ENSG00000165462	V_PMX2A_01	0	0	0.999643	1
ENSG00000109132	V_PMX2B_01	0	0.00532917	0.749645	0.523295
ENSG00000031544	V_PNR_01	0	0.0341848	2.99939	0.624982
	V_POU2F3_01	0	0	0	1
ENSG00000204531	V_POU5F1_01	0	0.0294932	0	1
ENSG00000184271	V_POU6F1_01	0	0.0127134	0	1
ENSG00000184271	V_POU6F1_02	0	0	0	1
ENSG00000184271	V_POU6F1_03	0	0	#DIV/0!	1
ENSG00000160199	V_PREP1_01	0	0.425013	#DIV/0!	1
ENSG00000175325	V_PROP1_02	0	0.841551	0.624709	0.423802
ENSG00000082175	V_PR_02	0	0.0528861	0.499818	0.624928
	V_PSX1_01	0	0.00266667	0	1
	V_RELBP52_01	0	0.0066143	2.6665	0.2265
	V_REX1_03	0	0.149322	0.799697	0.753841
ENSG00000132005	V_RFX1_01	0	0.141389	0	1
ENSG00000087903	V_RFX_Q6	0	0.0105465	#DIV/0!	1
	V_RHOX11_01	0	0	#DIV/0!	1
	V_RHOX11_02	0	0	0.499745	0.2667
ENSG00000102935	V_ROAZ_01	0	0.0344111	0	1
ENSG00000069667	V_RORA1_01	0	0.0410079	1.66623	0.726536
	V_R_01	0	0.0399971	#DIV/0!	1
	V_S8_01	0	0.262189	0.999643	1
	V_S8_02	0	0.226848	1.99957	0.507765
	V_SEF1_C	0	0.0352451	0	1
ENSG00000168779	V_SHOX2_01	0	0.0200441	1.99938	1
	V_SIX1_01	0	0.00707706	1.49954	1
ENSG00000170577	V_SIX2_01	0	0.0199151	0.499818	0.624928
	V_SIX4_01	0	0.145403	0	1
	V_SIX6_02	0	0	10.9982	0.00634066
ENSG00000170365	V_SMAD1_01	0	0.102568	#DIV/0!	1
ENSG00000072310	V_SREBP_Q3	0	0.0689204	0.333176	0.374897
ENSG00000112658	V_SRF_01	0	0.0334273	0.999643	1
ENSG00000112658	V_SRF_C	0	0.0376862	0.249904	0.218648
ENSG00000112658	V_SRF_Q4	0	0.00266667	1.99938	1
ENSG00000112658	V_SRF_Q5_01	0	0	1.49954	1
ENSG00000112658	V_SRF_Q5_02	0	0.174022	0.499818	0.624928
ENSG00000112658	V_SRF_Q6	0	0	2.49961	0.453085
ENSG00000115415	V_STAT1_01	0	0.00438095	0	1
	V_STAT3STAT3_Q3	0	0.0122729	0.999643	1
ENSG00000168610	V_STAT3_01	0	0.0423545	0.444168	0.179429
ENSG00000126561	V_STAT5A_02	0	0.0725279	#DIV/0!	1
	V_STRA13_01	0	0	0.999643	1
ENSG00000164048	V_SZF11_01	0	0.0917304	2.99939	0.624982
	V_T3R_01	0	0	0	1
ENSG00000077092	V_T3R_Q6	0	0	1.24963	1
	V_TAACC_B	0	0.0844972	2.99939	0.624982
ENSG00000071564	V_TAL1ALPHAE47_01	0	0.0361631	0.999643	1
ENSG00000071564	V_TAL1BETAE47_01	0	0	3.99884	0.37497
ENSG00000162367	V_TAL1BETAITF2_01	0	0.0562468	0	1
ENSG00000112592	V_TATA_01	0	0	#DIV/0!	1
ENSG00000118260	V_TAXCREB_02	0	0	0.199908	0.124914
ENSG00000112837	V_TBX18_01	0	0.116459	0.59975	0.507702
ENSG00000122145	V_TBX22_01	0	0.133546	0.399793	0.288944
ENSG00000118707	V_TGIF2_01	0	0.126044	0	1
	V_TITF1_Q3	0	0.00785599	0	1
ENSG00000177463	V_TR4_Q2	0	0.0211405	0	1
ENSG00000185668	V_TST1_01	0	0.00527106	#DIV/0!	1
	V_UNCX4.1_01	0	0	1.74963	0.548774
ENSG00000158773	V_USF_01	0	0.0353579	0	1
ENSG00000158773	V_USF_02	0	0.0165954	0	1
ENSG00000158773	V_USF_Q6_01	0	0.18646	#DIV/0!	1
	V_VAX1_01	0	0.0382648	0.999643	1
	V_VAX2_01	0	0	0	1
ENSG00000167074	V_VBP_01	0	0.0372691	0.999643	1
	V_VMAF_01	0	0.0901597	0	1
	V_VMYB_01	0	0.00347858	0.999643	1
ENSG00000100987	V_VSX1_01	0	0.061894	0	1
ENSG00000100219	V_XBP1_01	0	0.0139294	0	1
	V_ZBED6_01	0	0	#DIV/0!	1
ENSG00000198081	V_ZF5_B	0	0	#DIV/0!	0.413225
	V_ZFP206_01	0	0.00562903	0	1
ENSG00000152977	V_ZIC1_01	0	0.00584928	0.799697	0.753841
ENSG00000071564	V_HAND1E47_01	-4.89859e-10	0.0914339	0.529039	0.121903
	V_P53_05	-2.03303e-09	0.336729	0.249868	0.0653565
ENSG00000159216	V_PEBP_Q6	-3.74493e-09	0.187117	1.23332	0.463455
ENSG00000132005	V_RFX1_02	-8.19672e-09	0.722657	0.207125	5.49158e-11
ENSG00000181449	V_SOX2_Q6	-1.85117e-08	3.12254	0.713984	0.580938
ENSG00000068305	V_RSRFC4_Q2	-1.86532e-07	0.23637	0.999643	1
ENSG00000157554	V_ETS_Q4	-1.86811e-07	0.118667	0.532984	0.151412
ENSG00000113430	V_IRX4_01	-1.87266e-07	0.131016	0.399735	0.11835
ENSG00000132170	V_PPARG_03	-1.87769e-07	0.291993	0.833016	0.774349
ENSG00000170345	V_AP1_01	-1.88235e-07	0.0458755	0.499818	0.624928
	V_DOBOX4_01	-1.88821e-07	0.285345	4.99989	0.038547
	V_MIF1_01	-1.8884e-07	0.293358	0.2118	2.50402e-05
ENSG00000141905	V_NF1_Q6	-1.8998e-07	0.366939	0.461081	0.0236179
ENSG00000113916	V_BCL6_01	-1.91257e-07	0.708716	1.66639	0.45441
ENSG00000068305	V_MEF2_01	-1.9278e-07	1.13597	0.741406	0.28022
ENSG00000169297	V_DAX1_01	-1.93967e-07	2.04937	1.09967	1
ENSG00000186951	V_PPARA_01	-1.98456e-07	1.78233	2.49997	0.179492
	V_MSX3_01	-3.72667e-07	0.526996	0.777447	0.628937
ENSG00000185551	V_DR1_Q3	-3.73111e-07	0.226377	0.499769	0.343619
	V_HOXD13_01	-3.73503e-07	0.18282	0.538135	0.189071
ENSG00000025434	V_LXR_Q3	-3.73727e-07	0.196258	1.56263	0.210797
ENSG00000196092	V_PAX5_01	-3.74076e-07	0.044602	1.7997	0.423871
ENSG00000160224	V_AIRE_01	-3.74457e-07	0.749732	0.399735	0.11835
	V_POLY_C	-3.75343e-07	0.418401	0.499794	0.453018
ENSG00000103241	V_HFH8_01	-3.754e-07	0.210378	0.285583	0.109282
	V_NKX29_01	-3.7566e-07	0.551177	0.454271	0.143323
	V_RXRLXRB_01	-3.75703e-07	0.15214	0.559524	0.0805012
ENSG00000168610	V_STAT3_03	-3.78238e-07	0.227847	5.71069	3.93708e-09
	V_NFY_01	-3.78799e-07	0.686468	0.832936	0.60739
ENSG00000091831	V_ER_Q6	-5.60994e-07	0.0398187	0.333016	0.0145904
	V_PTF1BETA_Q6	-5.63188e-07	0.120992	0.499769	0.343619
ENSG00000118513	V_CMYB_01	-5.64223e-07	0.374804	0.856733	0.635614
ENSG00000116044	V_NRF2_Q4	-5.65042e-07	1.21094	0.499769	0.343619
ENSG00000112658	V_SRF_02	-5.65136e-07	0.582972	0.238754	3.04476e-09
ENSG00000135457	V_CP2_02	-5.69598e-07	0.54652	0.745584	0.106452
ENSG00000090447	V_AP4_01	-5.70773e-07	1.58468	0.795183	0.114016
ENSG00000173153	V_ERR1_Q2	-7.10582e-07	2.81764	0.686778	0.0966527
ENSG00000185122	V_HSF1_Q6	-7.31619e-07	2.32639	1.57118	0.480586
	V_TBX15_02	-7.3392e-07	1.79513	6.00053	0.012925
ENSG00000162772	V_ATF3_Q6	-7.49012e-07	0.0412501	0.604631	0.0556794
ENSG00000178573	V_MAF_Q6	-7.49266e-07	1.40634	1.85701	0.26306
	V_SIX6_01	-7.49372e-07	1.30802	0.315467	0.00932388
ENSG00000173153	V_ERR1_Q3	-7.52886e-07	0.103084	3.99941	0.109333
ENSG00000165556	V_CDX_Q5	-7.53335e-07	0.624932	2.5945	0.000101087
	V_DMRT5_01	-7.53343e-07	1.62148	1.28539	0.803581
ENSG00000141905	V_MYOGNF1_01	-9.3916e-07	0.607061	2.33309	0.343691
	V_NKX52_01	-9.43606e-07	0.940796	0.823017	0.449551
ENSG00000160113	V_EAR2_Q2	-1.10888e-06	1.54628	0.499673	0.133641
ENSG00000138378	V_STAT4_Q4	-1.12241e-06	0.341071	0.333176	0.374897
ENSG00000253293	V_HOXA10_01	-1.12557e-06	0.572158	0.866041	0.451169
	V_DBX2_01	-1.12909e-06	1.44188	2.99997	0.145938
	V_IPF1_06	-1.31536e-06	0.433105	0.624618	0.247565
ENSG00000115415	V_STAT_Q6	-1.31708e-06	0.220588	0.631162	0.215083
	V_IRX5_01	-1.49899e-06	0.693786	1.24993	0.496336
ENSG00000102145	V_GATA1_02	-1.69236e-06	0.965171	1.37532	0.20632
	V_TRF1_01	-1.69783e-06	1.15216	0.153312	2.81345e-13
ENSG00000251493	V_FREAC4_01	-2.04829e-06	1.50076	0.166579	0.0702465
ENSG00000137309	V_HMGIY_Q3	-2.06371e-06	1.45374	0.999643	1
ENSG00000113916	V_BCL6_02	-2.25779e-06	0.655222	0.755484	0.241161
	V_ISRE_01	-2.26569e-06	3.51996	1.07115	1
ENSG00000184486	V_POU3F2_01	-2.62751e-06	1.03307	0.999643	1
ENSG00000007372	V_PAX6_02	-2.82352e-06	1.09423	3.75032	0.0191841
	V_SIX3_01	-3.55669e-06	0.747382	0.580343	0.000223646
ENSG00000125347	V_IRF_Q6	-3.56967e-06	3.90395	0.499745	0.2667
ENSG00000173757	V_STAT5B_01	-4.68783e-06	0.924344	0.559524	0.0805012
ENSG00000143190	V_OCT1_04	-4.70404e-06	4.03251	0	0

## Sheet: Table 3
ENSG	motif	MeanDecreaseAccuracy	MeanDecreaseGini	oddsratio	pvalue
	V_GTF2IRD1_01	0.0797992	1337.2	0.269449	0
	V_CACBINDINGPROTEIN_Q6	0.0490626	778.02	2.52071	0
ENSG00000181690	V_PLAG1_01	0.0279699	342.652	0.805554	5.6849e-27
ENSG00000103495	V_MAZ_Q6	0.0271364	299.692	2.12847	1.44269e-241
	V_ZFX_01	0.0239276	362.523	1.7808	2.07256e-186
	V_SP1_Q6	0.0237147	252.983	1.94697	2.15169e-244
	V_SP1SP3_Q4	0.021783	311.558	2.43374	0
ENSG00000172845	V_SP1_Q4_01	0.0199411	252.084	2.1972	0
ENSG00000160685	V_CKROX_Q2	0.0193507	231.355	1.93336	5.08625e-237
	V_KLF15_Q2	0.019155	220.138	2.24663	8.17482e-281
	V_CACD_01	0.0129515	148.633	0.963619	0.1742
ENSG00000071564	V_E2A_Q6	0.011403	375.124	0	6.11189e-16
	V_LXR_DR4_Q3	0.0112181	246.88	0.37976	7.54166e-274
ENSG00000163848	V_ZBP89_Q4	0.010834	226.329	1.50022	5.92608e-93
ENSG00000105866	V_SP4_Q5	0.00980694	177.188	1.78302	3.44132e-188
ENSG00000006194	V_FPM315_01	0.00945042	226.027	1.34829	1.05056e-51
ENSG00000185811	V_IK_Q5	0.00940054	383.31	0.645909	6.28347e-17
ENSG00000172845	V_SP1_Q2_01	0.0093729	192.028	1.96017	8.13243e-250
	V_UF1H3BETA_Q6	0.00923945	210.058	1.92315	6.40806e-232
	V_SP1_02	0.00896232	234.456	1.50373	6.82199e-94
ENSG00000172845	V_SP1_Q6_01	0.00857888	132.519	2.08484	7.92141e-254
ENSG00000197579	V_LUN1_01	0.00853673	241.436	0.611834	4.48405e-105
	V_BDP1_01	0.00817306	251.921	0.599429	1.3156e-126
	V_SP1_01	0.00715758	89.1195	2.08485	4.17036e-126
ENSG00000172059	V_FKLF_Q5	0.00701178	113.858	2.03208	1.15175e-79
	V_MUSCLE_INI_B	0.00671384	157.416	1.39999	1.95114e-65
	V_ZFP281_01	0.00641205	355.323	1.7165	1.24508e-74
ENSG00000137203	V_AP2_Q6_01	0.00584235	66.1568	1.46068	5.99718e-45
	V_PITX2_Q2	0.00569298	305.654	0.694293	3.9711e-34
ENSG00000148606	V_RPC155_01	0.00557963	253.212	0.663466	4.76024e-42
ENSG00000185811	V_LYF1_01	0.00521183	274.767	0.662641	1.60259e-36
ENSG00000072310	V_SREBP1_01	0.00515909	76.1305	0.463183	1.84098e-133
ENSG00000077092	V_T3R_Q6	0.00471939	142.053	0	1.80009e-07
ENSG00000120738	V_KROX_Q6	0.00454709	102.909	1.79146	1.04488e-176
ENSG00000114861	V_FOXP1_01	0.00424293	524.984	0.860836	0.0405358
ENSG00000072310	V_SREBP_Q6	0.00402047	49.7687	0.897714	0.000182121
ENSG00000256683	V_ZBRK1_01	0.0037369	73.3226	0.479987	1.85131e-68
	V_GC_01	0.00357024	159.263	1.38273	2.24258e-58
ENSG00000111424	V_VDR_Q3	0.00343737	71.8244	2.18407	2.41928e-128
ENSG00000136826	V_GKLF_02	0.00286437	180.737	0.984666	0.447307
	V_MEF2C_01	0.00284698	198.548	0.736179	7.94272e-45
ENSG00000091831	V_ERALPHA_01	0.00244697	220.022	0.71515	3.69493e-56
ENSG00000123405	V_MAF_Q6_01	0.00235723	205.207	0.708166	4.50628e-49
ENSG00000071564	V_MYOD_Q6_01	0.00231098	45.4566	0.773727	1.86416e-15
ENSG00000165804	V_ZNF219_01	0.0022616	106.45	1.52454	8.03639e-95
ENSG00000130726	V_RNF96_01	0.00168766	18.6634	0.643975	5.74593e-22
ENSG00000185551	V_COUPTF_Q6	0.0016512	42.9098	1.08244	0.010062
ENSG00000126351	V_TERALPHA_Q6	0.0016411	166.123	0.76576	7.09823e-39
ENSG00000103241	V_FOX_Q2	0.00157201	149.874	0.718392	1.99065e-59
ENSG00000185551	V_ARP1_01	0.00153321	166.645	0.73109	1.44545e-53
	V_FOXJ2_01	0.00150113	286.927	0.957814	0.04441
	cpgoverlap	0.00123295	95.7043	0.913659	0.0210956
	V_PUR1_Q4	0.00121426	24.8399	1.39802	4.2583e-38
ENSG00000124782	V_RREB1_01	0.00117862	343.594	1.0971	6.8599e-06
ENSG00000077809	V_TFIII_Q6	0.00112414	141.495	1.21722	5.59459e-06
ENSG00000184937	V_WT1_Q6	0.00110782	22.4437	0.415416	8.10443e-69
ENSG00000172216	V_CEBPB_02	0.00102137	34.9055	1.84117	1.87831e-54
ENSG00000137203	V_AP2_Q3	0.00085553	19.9486	0.754868	1.62181e-45
ENSG00000089225	V_TBX5_Q5	0.00072001	124.523	0.0979444	1.36113e-117
ENSG00000148516	V_AREB6_03	0.000661012	60.487	1.85864	3.47493e-39
ENSG00000099326	V_MZF1_02	0.000596956	29.662	0.710453	6.35341e-19
	V_MYF_01	0.00059578	53.5739	0.97294	0.235754
	V_FOXD3_01	0.000567478	122.34	1.6121	3.02161e-55
ENSG00000102974	V_CTCF_01	0.000547237	33.6858	0.895787	5.50354e-08
ENSG00000150907	V_FOXO1_Q5	0.000537421	220.405	1.40189	3.52161e-34
ENSG00000066336	V_PU1_Q4	0.000515692	97.8817	1.04206	0.463506
ENSG00000100105	V_MAZR_01	0.000500161	10.9328	0.81771	6.00617e-23
ENSG00000071564	V_E2A_Q2	0.000437873	107.449	0.568737	8.60796e-70
ENSG00000135363	V_LMO2COM_01	0.000404139	58.0506	0.32315	1.37499e-53
ENSG00000072310	V_SREBP1_Q5	0.000388751	32.9293	1.07237	0.0640268
	V_MINI19_B	0.000372858	16.971	1.12778	0.068926
ENSG00000111206	V_FOXM1_01	0.000348381	9.1738	0.944055	0.00892337
ENSG00000129514	V_HNF3ALPHA_Q6	0.000347921	100.846	1.936	1.81636e-49
ENSG00000102974	V_CTCF_02	0.000323219	25.7476	0.669226	4.32735e-17
	V_P53_04	0.000280788	13.9494	1.57573	2.73338e-17
ENSG00000120738	V_EGR_Q6	0.00027929	9.03045	0.317714	6.78981e-60
ENSG00000106331	V_PAX4_04	0.000246664	22.4185	0.627468	3.47449e-19
ENSG00000171786	V_HEN1_02	0.00023399	24.0106	1.07797	0.0705044
ENSG00000162992	V_NEUROD_02	0.000211328	25.7558	1.47612	1.09171e-24
ENSG00000106331	V_PAX4_03	0.000208626	24.6264	0.689693	1.43381e-13
ENSG00000171786	V_HEN1_01	0.000170979	15.3052	0.586596	9.23828e-20
	V_MYOD_Q6	0.000144381	5.64433	1.35608	4.78309e-07
ENSG00000177374	V_HIC1_02	0.000114862	5.74479	1.48989	3.1591e-07
ENSG00000084093	V_REST_01	0.00010196	11.0117	0.490601	2.56721e-10
ENSG00000188786	V_MTF1_Q4	7.24761e-05	5.53495	0.709482	2.10466e-08
	V_MINI20_B	6.603e-05	5.87652	0.906627	0.057098
ENSG00000057657	V_BLIMP1_Q6	6.36905e-05	32.4823	1.33859	0.0172752
ENSG00000163848	V_CACCCBINDINGFACTOR_Q6	6.16499e-05	5.41328	1.10583	0.315263
ENSG00000084093	V_NRSF_Q4	6.01575e-05	7.48262	#DIV/0!	0.0108345
ENSG00000137203	V_AP2ALPHA_01	5.64971e-05	4.59441	#DIV/0!	0.0108345
ENSG00000087510	V_AP2GAMMA_01	4.93107e-05	4.39563	1.46923	2.56057e-15
ENSG00000162367	V_TAL1_01	4.75281e-05	31.1203	#DIV/0!	0.0161134
ENSG00000088038	V_CNOT3_01	4.70137e-05	3.54943	0.975993	0.787828
ENSG00000196767	V_BRN4_01	4.11241e-05	13.3348	0.756957	0.0099826
	V_NCX_02	2.62975e-05	12.8775	1.01571	0.856587
ENSG00000143190	V_OCT1_Q5_01	2.27333e-05	32.7576	1.92569	1.96098e-16
ENSG00000177374	V_HIC1_03	2.13925e-05	3.74584	0.965411	0.675595
ENSG00000185668	V_TST1_02	2.06056e-05	15.61	3.69193	1.78941e-13
ENSG00000185024	V_BRF1_01	1.48123e-05	3.07441	0.568745	0.000887171
ENSG00000090447	V_AP4_01	1.46005e-05	4.20198	0.0245956	3.41427e-22
	V_ARNT_01	1.23726e-05	1.79386	1.05668	0.847997
	V_NANOG_02	1.12607e-05	8.6919	0.415606	5.81978e-17
ENSG00000071564	V_E47_01	1.08648e-05	3.01827	1.03922	0.8039
ENSG00000172845	V_SP3_Q3	9.51708e-06	4.97348	0.999878	1
ENSG00000102145	V_GATA1_02	8.63269e-06	2.63836	0.105172	0.000120624
	V_DMRT3_01	7.12948e-06	2.28935	0.787275	0.198501
	V_DBX2_01	5.79256e-06	3.87584	0.277609	0.0065944
ENSG00000185551	V_COUP_DR1_Q6	5.62334e-06	0.648767	1.14931	0.021472
ENSG00000170608	V_HNF3_Q6_01	5.54533e-06	24.4098	6.00198	0.012925
ENSG00000251493	V_FREAC4_01	5.24438e-06	0.707644	1.62521	0.383189
ENSG00000101076	V_HNF4_Q6_01	4.69458e-06	0.522491	0.833177	0.677546
ENSG00000125398	V_SOX9_B1	4.68275e-06	1.44301	1.47151	0.000302748
ENSG00000084093	V_NRSF_01	4.47153e-06	8.70365	1.65543	0.00624731
ENSG00000166478	V_STAF_02	4.29611e-06	3.11777	2.37865	0.000313139
	V_DMRT5_01	4.13448e-06	3.66913	0.396045	4.24079e-05
ENSG00000196092	V_PAX5_01	3.93042e-06	2.52653	0.999878	1
ENSG00000101076	V_HNF4_DR1_Q3	3.75154e-06	0.626364	0.666483	0.383177
ENSG00000186951	V_PPAR_DR1_Q2	3.74711e-06	0.927125	0.587991	0.184774
ENSG00000176678	V_FREAC7_01	3.74049e-06	2.78578	5.0011	0.038547
ENSG00000182568	V_SATB1_Q3	3.5628e-06	2.03087	1.82455	0.0593167
	V_ISRE_01	3.17961e-06	3.0561	0.0650668	3.62095e-11
ENSG00000129654	V_HFH4_01	2.81007e-06	0.859165	0.615187	0.286138
ENSG00000113430	V_IRX4_01	2.62639e-06	1.56591	0.888677	0.677609
ENSG00000166478	V_STAF_01	2.43668e-06	1.14147	0	1
ENSG00000123405	V_NFE2_01	1.87224e-06	0.591005	3.83571	0.00230785
ENSG00000178573	V_MAF_Q6	1.69103e-06	1.42109	0.399889	0.289003
ENSG00000078399	V_MEIS1BHOXA9_02	1.68791e-06	1.71768	0.249892	0.0212436
ENSG00000118513	V_CMYB_01	1.68713e-06	0.615162	1.63254	0.0104987
ENSG00000109381	V_NERF_Q2	1.68638e-06	1.39434	0.399774	0.0524114
ENSG00000100393	V_P300_01	1.50586e-06	0.494662	31.0414	1.52059e-08
	V_LDSPOLYA_B	1.50025e-06	0.816276	0.666451	0.326775
ENSG00000162676	V_GFI1_01	1.49487e-06	1.20343	0.523264	0.0124322
	V_TR4_03	1.33037e-06	1.64665	1.037	1
ENSG00000160113	V_EAR2_Q2	1.31671e-06	1.91303	3.25131	0.0489962
	V_SIX6_01	1.31534e-06	0.748203	0.586372	0.0263793
ENSG00000064835	V_PIT1_01	1.31395e-06	0.761008	0.714157	0.580985
	V_XFD3_01	1.1267e-06	1.39476	0.111062	0.0117065
ENSG00000137309	V_HMGIY_Q3	1.1237e-06	1.007	0.352708	0.0226143
ENSG00000173153	V_ERR1_Q3	1.12332e-06	1.39268	0.559361	0.0127256
ENSG00000186350	V_PPARA_02	1.11913e-06	3.48215	0.233072	0.000115338
	V_BEL1_B	9.38575e-07	0.601564	#DIV/0!	1
ENSG00000165556	V_CDX2_Q5	9.36166e-07	0.620714	0.293956	0.0105993
ENSG00000068305	V_AMEF2_Q6	9.35144e-07	0.241565	0.499866	0.266758
ENSG00000073282	V_P63_01	9.34934e-07	1.35735	2.00025	0.301669
	V_MIF1_01	9.34058e-07	0.63437	7.50363	0.00234535
ENSG00000091831	V_ER_Q6	9.32806e-07	0.413894	#DIV/0!	1
ENSG00000074047	V_GLI2_01	7.51358e-07	0.186378	1.28583	0.596472
ENSG00000116044	V_NRF2_Q4	7.50857e-07	0.789996	1.39998	0.774381
ENSG00000204531	V_OCT4_01	7.48965e-07	0.567681	1.6668	0.45441
	V_MSX3_01	7.46748e-07	1.05157	1.37088	0.260066
ENSG00000132005	V_RFX1_02	7.44892e-07	1.17522	0.777634	0.628979
ENSG00000173039	V_NFKB_Q6_01	7.43458e-07	0.404732	1.09993	1
ENSG00000186951	V_PPARA_01	7.41808e-07	1.38246	1.80014	0.423871
ENSG00000028277	V_OCT2_01	5.67691e-07	1.04833	2.25042	0.26677
	V_CAAT_C	5.64515e-07	0.467167	0.571219	0.209902
ENSG00000165556	V_CDX_Q5	5.6404e-07	1.35719	1.30005	0.677554
ENSG00000068305	V_RSRFC4_01	5.63526e-07	0.529429	3.00272	0.00221084
ENSG00000084093	V_NRSE_B	5.62479e-07	0.328005	0.666516	0.454399
ENSG00000068305	V_HMEF2_Q6	5.62406e-07	0.743105	2.00063	0.121957
ENSG00000101076	V_HNF4_01	5.61807e-07	0.338016	0	1
ENSG00000177463	V_TR4_Q2	5.61501e-07	0.366665	1.50019	0.424215
	V_P53_03	5.59912e-07	0.623162	1.39998	0.774381
ENSG00000141905	V_NF1_Q6	5.58256e-07	0.452637	0.599895	0.507754
ENSG00000112658	V_SRF_Q5_02	5.55693e-07	0.280149	0.856981	0.701007
ENSG00000113916	V_BCL6_01	3.80171e-07	2.16972	0.599663	0.117085
	V_SIX3_01	3.77867e-07	0.459225	1.50005	0.607172
ENSG00000031544	V_PNR_01	3.77796e-07	0.44676	0	1
ENSG00000106331	V_PAX4_01	3.77277e-07	0.310072	0.363466	0.0767494
ENSG00000132170	V_PPARG_03	3.76918e-07	0.329302	0.333225	0.179629
ENSG00000164458	V_BRACH_01	3.75799e-07	0.425081	0.249964	0.218705
	V_ETS2_B	3.75783e-07	0.519507	1.12516	0.664321
	V_OLF1_01	3.75619e-07	0.838991	1.12494	1
	V_IPF1_06	3.74778e-07	0.821577	#DIV/0!	1
ENSG00000111087	V_GLI1_01	3.74364e-07	0.152035	0.999878	1
ENSG00000164778	V_EN2_01	3.74222e-07	0.523997	1.50005	0.607172
	V_LHX3_02	3.73887e-07	0.348981	3.50009	0.17964
	V_PBX1_04	3.73466e-07	0.415254	#DIV/0!	1
ENSG00000156925	V_ZIC3_01	3.71922e-07	0.169322	0.888763	0.814485
ENSG00000198914	V_OCTAMER_01	1.89089e-07	0.665489	2.00005	0.507765
	V_PTF1BETA_Q6	1.89018e-07	0.198501	0.66658	0.68747
	V_HOXA7_03	1.88893e-07	0.221088	0.999878	1
	V_PSX1_01	1.88519e-07	0.378662	0.888763	0.814485
	V_HNF3B_01	1.88413e-07	0.384692	0.249964	0.218705
ENSG00000162761	V_LMX1_01	1.88359e-07	0.45662	0.666516	0.454399
	V_BARBIE_01	1.882e-07	0.0878306	0	1
ENSG00000136997	V_EBOX_Q6_01	1.88094e-07	0.289385	0.444275	0.179481
ENSG00000102935	V_ROAZ_01	1.88058e-07	0.852098	9.00221	0.0214695
	V_ARNT_02	1.88023e-07	0.0858828	3.9998	0.37497
ENSG00000147421	V_HMBOX1_01	1.87935e-07	0.049041	2.28658	0.0930494
ENSG00000164299	V_SPZ1_01	1.87846e-07	0.268759	0.399889	0.289003
	V_P50P50_Q3	1.87811e-07	0.397318	1.99996	0.687477
ENSG00000100811	V_YY1_01	1.87793e-07	0.0660269	1.99986	1
	V_OBOX5_02	1.8774e-07	0.506959	0.79989	0.753871
ENSG00000143190	V_OCT1_05	1.87512e-07	0.21916	3.0004	0.289015
	V_SEF1_C	1.87389e-07	0.114231	1.39998	0.774381
	V_NKX52_01	1.87322e-07	0.957691	0.66658	0.68747
ENSG00000120093	V_HOXB3_01	1.87319e-07	0.567603	0.999878	1
ENSG00000127989	V_MTERF_01	1.87091e-07	0.13775	0	1
	V_ZID_01	1.87052e-07	0.536068	0	1
ENSG00000120068	V_HOXB8_01	1.87003e-07	0.37756	1.49991	1
ENSG00000112658	V_SRF_C	1.86864e-07	0.511863	0.499914	0.453074
	V_NKX22_02	1.86724e-07	0.161252	1.2857	0.803581
ENSG00000136944	V_LMX1B_01	1.86619e-07	0.462272	#DIV/0!	0.627942
ENSG00000116833	V_LRH1_Q5	1.86498e-07	0.138439	0.571302	0.387614
ENSG00000173757	V_STAT5B_01	1.85639e-07	1.40001	1.1666	1
ENSG00000163623	V_NKX61_01	1.64408e-09	0.8808	1.32037	0.357805
ENSG00000185122	V_HSF1_Q6	1.28057e-09	1.71438	0.499938	0.624973
	V_MEIS1_02	1.24763e-09	0.357438	#DIV/0!	1
	V_AHRARNT_01	0	0	0	1
	V_AHRARNT_02	0	0	1.99986	1
	V_AHR_01	0	0.0202793	#DIV/0!	1
ENSG00000160224	V_AIRE_02	0	0.0110179	0.999878	1
ENSG00000156150	V_ALX3_01	0	0.40178	0	1
	V_ALX4_01	0	0.0762659	0.833217	0.774376
ENSG00000170345	V_AP1_01	0	0.0320828	#DIV/0!	1
ENSG00000137203	V_AP2ALPHA_02	0	0	3.00011	0.624982
ENSG00000137203	V_AP2ALPHA_03	0	0.0062	0	1
	V_APOLYA_B	0	0	0	1
ENSG00000148516	V_AREB6_01	0	0.00462813	0.66658	0.68747
ENSG00000169083	V_AR_02	0	0.264368	0	1
ENSG00000169083	V_AR_Q2	0	0.0245061	0.999878	1
ENSG00000169136	V_ATF5_01	0	0	0.333225	0.179629
	V_ATF_01	0	0.073856	0.999878	1
ENSG00000156273	V_BACH1_01	0	0.0225637	#DIV/0!	1
	V_BACH2_01	0	0	0.999878	1
	V_BARHL1_01	0	0.17797	0.999878	1
ENSG00000043039	V_BARX2_01	0	0.011041	1.99996	0.687477
ENSG00000113916	V_BCL6_02	0	0.0873107	3.9998	0.37497
ENSG00000091010	V_BRN3C_01	0	0.0082	#DIV/0!	1
	V_BSX_01	0	0	0	1
	V_CAAT_01	0	0.00672527	#DIV/0!	1
	V_CART1_01	0	0.396174	#DIV/0!	1
	V_CART1_03	0	0	0.66658	0.68747
	V_CBF_02	0	0.0797923	#DIV/0!	1
	V_CDP_03	0	0	0	1
	V_CDP_04	0	0.724054	3.00011	0.624982
ENSG00000113722	V_CDX1_01	0	0.0604094	0.499938	0.624973
ENSG00000153879	V_CEBPGAMMA_Q6	0	0.00551864	#DIV/0!	1
ENSG00000245848	V_CEBP_01	0	0	0	1
ENSG00000245848	V_CEBP_Q2_01	0	0.0156855	1.99986	1
	V_CETS1P54_03	0	0.0348679	0.999878	1
ENSG00000245848	V_CHOP_01	0	0.00360188	0	1
	V_CHX10_01	0	0	0.333257	0.374958
	V_COMP1_01	0	0.202665	#DIV/0!	1
ENSG00000115966	V_CREBP1_Q2	0	0	1.99996	0.687477
ENSG00000118260	V_CREB_Q2_01	0	0.0281421	0	1
ENSG00000105392	V_CRX_02	0	0	1.99996	0.687477
ENSG00000141905	V_CTF1_01	0	0.0706235	1.66664	0.726536
ENSG00000177030	V_DEAF1_01	0	0.122594	1.49991	1
ENSG00000177030	V_DEAF1_02	0	0.0372937	#DIV/0!	1
ENSG00000134107	V_DEC_Q1	0	0	#DIV/0!	1
ENSG00000144355	V_DLX1_01	0	0.00695338	0	1
ENSG00000105880	V_DLX5_01	0	0.000351648	5.00013	0.218716
	V_DMRT1_01	0	0.042833	#DIV/0!	1
	V_DMRT4_01	0	0.0852492	0.999878	1
	V_DOBOX4_01	0	0.0430334	0.499938	0.624973
	V_DOBOX5_01	0	0.00586667	7.50363	0.00234535
ENSG00000111424	V_DR3_Q4	0	0.0361829	0	1
	V_E2_01	0	0.0104115	0.999878	1
	V_E2_Q6	0	0.0252193	5.00013	0.218716
ENSG00000071564	V_E47_02	0	0.0994508	3.00011	0.624982
	V_EBNA1_01	0	0.0154327	0	1
ENSG00000132005	V_EFC_Q6	0	0.0410511	1.49991	1
	V_ELF1_Q6	0	0.0366897	#DIV/0!	1
ENSG00000135374	V_ELF5_01	0	0.0503963	0	1
	V_ELK1_01	0	0.0213914	0.66658	0.68747
	V_ELK1_02	0	0.0231781	#DIV/0!	1
ENSG00000170370	V_EMX2_01	0	0.0926729	0	1
ENSG00000163064	V_EN1_02	0	0	#DIV/0!	1
ENSG00000119715	V_ERR2_01	0	0.0484315	1.99986	1
	V_ESX1_01	0	0.0421503	#DIV/0!	1
ENSG00000157554	V_ETS_Q4	0	0.11465	0	1
ENSG00000085276	V_EVI1_03	0	0	3.00011	0.624982
ENSG00000085276	V_EVI1_04	0	0.103518	0.999878	1
	V_EVX2_01	0	0.0351959	1.66664	0.726536
ENSG00000171634	V_FAC1_01	0	0.0806863	0	1
	V_FOXJ2_02	0	0.00119028	0	1
ENSG00000150907	V_FOXO1_02	0	0.00502261	0.999878	1
ENSG00000184481	V_FOXO4_02	0	0.0326138	5.00013	0.218716
	V_FOXP3_Q4	0	0.220968	#DIV/0!	1
ENSG00000137273	V_FREAC2_01	0	0.090783	0	1
	V_FXR_IR1_Q6	0	0.0184224	#DIV/0!	1
	V_GADP_01	0	0.00913099	0	1
ENSG00000102145	V_GATA1_04	0	0.324958	#DIV/0!	1
	V_GBX1_01	0	0.09732	0.999878	1
ENSG00000165702	V_GFI1B_01	0	0	#DIV/0!	1
ENSG00000106571	V_GLI3_02	0	0	#DIV/0!	1
ENSG00000111087	V_GLI_Q2	0	0.0707708	#DIV/0!	1
ENSG00000113580	V_GRE_C	0	0.251116	0.999878	1
ENSG00000113580	V_GR_01	0	0.0368305	0.555406	0.301658
ENSG00000113580	V_GR_Q6	0	0.557384	0	1
	V_GSC_01	0	0.0144074	0	1
ENSG00000180613	V_GSH2_01	0	0.00748998	3.9998	0.37497
ENSG00000071564	V_HAND1E47_01	0	0.212923	#DIV/0!	1
ENSG00000130675	V_HB9_01	0	0	#DIV/0!	1
	V_HDX_01	0	0.0275904	0	1
ENSG00000030419	V_HELIOSA_02	0	0.260274	0.999878	1
	V_HES1_Q2	0	0.0155313	0	1
	V_HFH1_01	0	0	#DIV/0!	1
ENSG00000103241	V_HFH8_01	0	0.233324	#DIV/0!	1
ENSG00000100644	V_HIF1_Q3	0	0.00694521	1.99986	1
ENSG00000215612	V_HMX1_02	0	0.0737087	0	1
ENSG00000108753	V_HNF1B_01	0	0.66386	0.199956	0.124959
ENSG00000135100	V_HNF1_C	0	0.207496	3.00011	0.624982
ENSG00000135100	V_HNF1_Q6_01	0	0.157474	#DIV/0!	1
ENSG00000170608	V_HNF3_Q6	0	0.107138	#DIV/0!	1
ENSG00000101076	V_HNF4ALPHA_Q6	0	0	0	1
ENSG00000119547	V_HNF6_Q6	0	0.0148465	#DIV/0!	1
	V_HOMEZ_01	0	0	0.999878	1
ENSG00000106004	V_HOX13_01	0	0.0114314	0	1
ENSG00000106004	V_HOX13_02	0	0.0374689	0.499938	0.624973
ENSG00000253293	V_HOXA10_01	0	0.00614149	0.249964	0.218705
ENSG00000105991	V_HOXA1_01	0	0.0244015	0	1
ENSG00000105996	V_HOXA2_01	0	0.0932022	0.999878	1
ENSG00000197576	V_HOXA4_01	0	0.0154824	0	1
ENSG00000106006	V_HOXA6_01	0	0.0606372	0	1
	V_HOXA7_02	0	0.0098	1.99986	1
ENSG00000078399	V_HOXA9_01	0	0.416832	#DIV/0!	1
ENSG00000159184	V_HOXB13_01	0	0	#DIV/0!	1
ENSG00000182742	V_HOXB4_01	0	0.00492965	0	1
ENSG00000108511	V_HOXB6_01	0	0.010123	0.749899	0.726529
	V_HOXB7_01	0	0.280623	#DIV/0!	1
ENSG00000170689	V_HOXB9_01	0	0.147668	#DIV/0!	1
ENSG00000123388	V_HOXC11_01	0	0	#DIV/0!	1
ENSG00000172789	V_HOXC5_01	0	0.0570252	1.24993	1
	V_HOXC6_01	0	0.211158	0.999878	1
ENSG00000037965	V_HOXC8_01	0	0.0403072	1.99986	1
ENSG00000180806	V_HOXC9_01	0	0.0337692	1.22221	0.82376
	V_HOXD10_01	0	0.263624	0.999878	1
	V_HOXD13_01	0	0.10735	0.499914	0.453074
ENSG00000128645	V_HOXD1_01	0	0.063552	0	1
ENSG00000128652	V_HOXD3_01	0	0	5.00013	0.218716
	V_HOXD8_01	0	0.390823	0	1
	V_HP1SITEFACTOR_Q6	0	0	0	1
ENSG00000025156	V_HSF2_02	0	0.0493812	#DIV/0!	1
ENSG00000185122	V_HSF_Q6	0	0.199435	#DIV/0!	1
ENSG00000100219	V_HTF_01	0	0.144351	0.999878	1
ENSG00000140968	V_ICSBP_Q6	0	0.0374914	3.00011	0.624982
ENSG00000185811	V_IK1_01	0	0.030823	0	1
ENSG00000185811	V_IK3_01	0	0.0159839	0	1
	V_IPF1_05	0	0	0.499938	0.624973
	V_IPF1_Q4_01	0	0.00170794	0	1
ENSG00000125347	V_IRF1_01	0	0	0	1
ENSG00000168310	V_IRF2_01	0	0	0	1
ENSG00000185507	V_IRF7_01	0	0.553732	0.124951	0.0214666
	V_IRX3_02	0	0.0941157	3.00011	0.624982
ENSG00000116132	V_K2B_01	0	0.0949528	2.50021	0.453085
ENSG00000115112	V_LBP9_01	0	0.0109754	1.99986	1
	V_LBX2_01	0	0.145341	1.99986	1
	V_LHX4_01	0	0.0952878	1.24993	1
	V_LHX5_01	0	0.305725	#DIV/0!	1
	V_LHX8_01	0	0.427233	#DIV/0!	1
	V_LHX9_01	0	0.198045	1.99986	1
	V_LIM1_01	0	0.433277	0.66658	0.68747
	V_MAX_01	0	0.0194617	0	1
	V_MAX_Q6	0	0.218556	0.749899	0.726529
ENSG00000068305	V_MEF2_02	0	0.0948474	1.49991	1
ENSG00000068305	V_MEF2_03	0	0.163876	0	1
	V_MEF3_B	0	0.0179783	#DIV/0!	1
ENSG00000078399	V_MEIS1AHOXA9_01	0	0	0	1
	V_MEIS2_01	0	0.0713749	0.999878	1
ENSG00000005102	V_MOX1_01	0	0	0.999878	1
ENSG00000150347	V_MRF2_01	0	0	0	1
	V_MRG2_01	0	0.0012	0.199956	0.124959
ENSG00000188786	V_MTF1_01	0	0.157822	#DIV/0!	1
ENSG00000136997	V_MYCMAX_01	0	0.0521869	0	1
ENSG00000136997	V_MYCMAX_03	0	0.0727481	0	1
	V_MYOD_01	0	0.00799023	0.999878	1
ENSG00000141905	V_NF1_Q6_01	0	0.0760716	0.599895	0.507754
ENSG00000109320	V_NFKB_Q6	0	0.155623	0.249964	0.218705
ENSG00000120837	V_NFY_Q6_01	0	0.206772	#DIV/0!	1
	V_NKX12_01	0	0	0.499938	0.624973
	V_NKX23_01	0	0.0725224	1.60005	0.580994
	V_NKX24_01	0	0.229804	1.49998	0.753877
ENSG00000183072	V_NKX25_03	0	0.253317	0.66658	0.68747
	V_NKX29_01	0	0.130138	0	1
ENSG00000109705	V_NKX32_02	0	0.0383511	0.66658	0.68747
ENSG00000167034	V_NKX3A_02	0	0.0850537	0.66658	0.68747
ENSG00000163623	V_NKX61_02	0	0.0123956	0	1
ENSG00000163623	V_NKX61_03	0	0.118555	0	1
	V_NKX63_01	0	0.0104833	1.99986	1
	V_OBOX1_01	0	0.363491	#DIV/0!	1
	V_OBOX2_01	0	0.284442	0.666548	0.548764
	V_OBOX5_01	0	0.135215	#DIV/0!	1
ENSG00000143190	V_OCT1_06	0	0.0198661	1.99986	1
ENSG00000143190	V_OCT1_08	0	0.15812	0.749899	0.726529
ENSG00000143190	V_OCT1_Q6	0	0.104268	1.49991	1
ENSG00000204531	V_OCT4_02	0	0.088118	#DIV/0!	1
ENSG00000184486	V_OCTAMER_02	0	0.0705302	#DIV/0!	1
ENSG00000143190	V_OCT_C	0	0.00581818	0	1
ENSG00000143190	V_OCT_Q6	0	0.199584	0	1
	V_OG2_02	0	0	3.00011	0.624982
ENSG00000115507	V_OTX1_01	0	0.0319214	0	1
ENSG00000165588	V_OTX2_01	0	0.0517428	0	1
	V_OTX3_01	0	0	0	1
ENSG00000073282	V_P53_DECAMER_Q2	0	0.09127	#DIV/0!	1
ENSG00000075891	V_PAX2_01	0	0	#DIV/0!	1
ENSG00000106331	V_PAX4_05	0	0.0245476	#DIV/0!	1
ENSG00000196092	V_PAX5_02	0	0.016264	0	1
ENSG00000007372	V_PAX6_01	0	0.0141246	1.99996	0.687477
ENSG00000007372	V_PAX6_02	0	0.0494252	0.999878	1
ENSG00000125618	V_PAX8_01	0	0.328343	0.999878	1
ENSG00000125618	V_PAX8_B	0	0.323505	0.999878	1
	V_PBX1_02	0	0.0032	0.66658	0.68747
ENSG00000159216	V_PEBP_Q6	0	0.168064	0.333225	0.179629
	V_PITX1_01	0	0.262348	0.999878	1
	V_PITX2_01	0	0.0217672	#DIV/0!	1
ENSG00000107859	V_PITX3_01	0	0.0115536	0.999878	1
ENSG00000165495	V_PKNOX2_01	0	0.280391	#DIV/0!	1
ENSG00000109132	V_PMX2B_01	0	0	0.999878	1
	V_POU2F3_01	0	0.0208796	0	1
ENSG00000184271	V_POU6F1_02	0	0.164523	0	1
ENSG00000184271	V_POU6F1_03	0	0.414556	5.00013	0.218716
ENSG00000132170	V_PPARG_02	0	0.0274505	0.499938	0.624973
ENSG00000160199	V_PREP1_01	0	0.308765	0	1
	V_PROP1_01	0	0	#DIV/0!	1
ENSG00000175325	V_PROP1_02	0	0	2.66714	0.2265
	V_REX1_03	0	0.185709	1.99996	0.687477
ENSG00000132005	V_RFX1_01	0	0.0898447	0.999878	1
	V_RHOX11_01	0	0.030236	#DIV/0!	1
	V_RHOX11_02	0	0.0381873	0	1
ENSG00000179456	V_RP58_01	0	0	0.833217	0.774376
ENSG00000068305	V_RSRFC4_Q2	0	0.400539	1.66664	0.726536
	V_RXRLXRB_01	0	0.0182504	5.00013	0.218716
	V_R_01	0	0.0570554	#DIV/0!	1
	V_S8_01	0	0.0486833	1.99986	1
	V_S8_02	0	0.260412	0.999878	1
	V_SIX1_01	0	0.0581392	0.749899	0.726529
ENSG00000170577	V_SIX2_01	0	0.0508839	#DIV/0!	1
	V_SIX4_01	0	0.0369827	0	1
	V_SIX6_02	0	0.00211304	2.20037	0.210025
ENSG00000170365	V_SMAD1_01	0	0.140048	0	1
ENSG00000170365	V_SMAD_Q6_01	0	0	#DIV/0!	1
ENSG00000072310	V_SREBP_Q3	0	0	#DIV/0!	1
ENSG00000112658	V_SRF_01	0	0.00330882	0.999878	1
ENSG00000112658	V_SRF_Q4	0	0.0129288	#DIV/0!	1
ENSG00000112658	V_SRF_Q5_01	0	0	0.499938	0.624973
ENSG00000112658	V_SRF_Q6	0	0.0674173	0	1
ENSG00000184895	V_SRY_02	0	0.0625611	2.50021	0.453085
ENSG00000115415	V_STAT1_01	0	0.0307033	0	1
	V_STAT3STAT3_Q3	0	0.0236654	0.999878	1
ENSG00000168610	V_STAT3_01	0	0	7.00101	0.0702861
ENSG00000138378	V_STAT4_Q4	0	0.112631	3.00011	0.624982
ENSG00000126561	V_STAT5A_01	0	0.211772	3.9998	0.37497
	V_STRA13_01	0	0.0592368	0.66658	0.68747
ENSG00000164048	V_SZF11_01	0	0.0389334	1.49991	1
	V_T3R_01	0	0.0408427	#DIV/0!	1
	V_TAACC_B	0	0.012099	#DIV/0!	1
ENSG00000071564	V_TAL1ALPHAE47_01	0	0.0303397	0.999878	1
ENSG00000071564	V_TAL1BETAE47_01	0	0.0837048	3.9998	0.37497
ENSG00000162367	V_TAL1BETAITF2_01	0	0.0928835	0	1
ENSG00000112592	V_TATA_01	0	0.0231504	0.999878	1
ENSG00000118260	V_TAXCREB_02	0	0.0176907	0.249964	0.218705
	V_TBX15_01	0	0.181743	5.50152	0.0224407
	V_TBX15_02	0	0.0695293	0.333257	0.374958
ENSG00000112837	V_TBX18_01	0	0.135957	0.999878	1
ENSG00000122145	V_TBX22_01	0	0.501052	0	1
ENSG00000089225	V_TBX5_01	0	0.0130064	#DIV/0!	1
ENSG00000118707	V_TGIF2_01	0	0.281595	#DIV/0!	1
ENSG00000177426	V_TGIF_02	0	0.482011	0	1
ENSG00000185668	V_TST1_01	0	0	#DIV/0!	1
	V_UNCX4.1_01	0	0	1.75005	0.548774
ENSG00000158773	V_USF_01	0	0.117021	0.499938	0.624973
	V_VAX1_01	0	0.00855641	#DIV/0!	1
	V_VAX2_01	0	0	0.499938	0.624973
	V_VDRRXR_01	0	0.0580222	#DIV/0!	1
	V_VJUN_01	0	0.00612549	2.33365	0.343691
	V_VMAF_01	0	0.0732988	#DIV/0!	1
ENSG00000100987	V_VSX1_01	0	0	0	1
ENSG00000100219	V_XBP1_01	0	0.146351	0	1
	V_XFD2_01	0	0.0382364	0.499938	0.624973
ENSG00000198081	V_ZF5_B	0	0.0192223	2.00005	0.507765
	V_ZTA_Q2	0	0.0840985	0.499914	0.453074
ENSG00000245848	V_CEBP_C	-1.05483e-09	0.400768	1.39998	0.774381
ENSG00000120837	V_NFY_C	-1.05939e-09	0.484511	1.33326	1
ENSG00000004848	V_ARX_01	-1.21064e-09	0.365615	1.49991	1
ENSG00000135100	V_HNF1_Q6	-1.42256e-09	0.463674	1.85746	0.26306
	V_P53_01	-5.36858e-09	0.705224	1.1666	1
	V_BARHL2_01	-8.61188e-09	1.23138	5.33582	0.00441649
ENSG00000181449	V_SOX2_Q6	-1.80029e-07	1.11462	1.33345	0.571457
	V_PAX9_B	-1.81498e-07	1.19514	2.20229	0.00366404
	V_TRF1_01	-1.83904e-07	2.27563	1.60005	0.580994
	V_TCF3_01	-1.84622e-07	1.04164	0.749899	0.726529
ENSG00000112658	V_SRF_02	-1.85265e-07	0.304427	1.50012	0.50334
ENSG00000142539	V_SPIB_01	-1.85422e-07	1.11097	2.40067	0.143381
ENSG00000162772	V_ATF3_Q6	-1.8615e-07	0.0767532	0.999878	1
ENSG00000054598	V_FREAC3_01	-1.86202e-07	0.455135	0.999878	1
ENSG00000165462	V_PMX2A_01	-1.86289e-07	0.192201	0	1
ENSG00000179388	V_EGR3_01	-1.86445e-07	0.39675	0.444275	0.179481
ENSG00000126561	V_STAT5A_02	-1.86503e-07	0.25842	0.599895	0.507754
	V_DMRT2_01	-1.86706e-07	0.29868	0.399889	0.289003
ENSG00000169083	V_AR_03	-1.86933e-07	0.326068	1.49998	0.753877
ENSG00000064835	V_PIT1_Q6	-1.86951e-07	0.280034	0.999878	1
	V_XFD1_01	-1.87003e-07	0.333872	0.199956	0.124959
ENSG00000159216	V_AML_Q6	-1.87301e-07	0.159784	0.499914	0.453074
ENSG00000109906	V_PLZF_02	-1.87688e-07	0.594858	0.249964	0.218705
ENSG00000165556	V_CDX2_01	-1.87758e-07	0.473847	0.499914	0.453074
	V_NANOG_01	-1.88147e-07	0.134108	0.833217	0.774376
ENSG00000143190	V_OCT1_02	-1.88182e-07	0.398506	1.37505	0.647529
ENSG00000066336	V_PU1_01	-1.88354e-07	0.625112	0.499866	0.266758
ENSG00000175745	V_COUP_01	-1.88973e-07	0.324556	0.599895	0.507754
	V_DMRT7_01	-1.89337e-07	0.923158	0.249856	0.007182
	V_POLY_C	-1.92357e-07	0.680289	3.00069	0.145938
	V_P53_05	-3.7132e-07	0.377742	0.857023	0.790487
ENSG00000068305	V_MMEF2_Q6	-3.74031e-07	0.559815	3.0004	0.289015
ENSG00000120075	V_HOXB5_01	-3.74923e-07	0.273539	0.285652	0.109324
	V_BARX1_01	-3.75525e-07	0.357314	3.50009	0.17964
	V_ISL2_01	-3.77066e-07	0.521395	1.90629	0.020323
	V_IRX2_01	-3.79174e-07	1.67965	0.999878	1
	V_NKX26_01	-5.60087e-07	0.200497	5.004	0.000323395
ENSG00000137203	V_AP2_Q6	-5.60106e-07	0.122383	0.749899	0.726529
ENSG00000136997	V_CMYC_02	-5.6193e-07	0.0375948	0.399831	0.118394
	V_NKX21_01	-5.62009e-07	0.397871	2.16714	0.166971
ENSG00000132170	V_PPARG_01	-5.62731e-07	0.237818	2.33365	0.343691
	V_HB24_01	-5.63204e-07	0.403861	0.679681	0.221801
ENSG00000085276	V_EVI1_01	-5.64175e-07	1.06228	0.499914	0.453074
ENSG00000169083	V_AR_04	-7.43597e-07	0.44176	1.80014	0.423871
ENSG00000188620	V_HMX3_02	-7.47171e-07	0.973036	1.39998	0.774381
ENSG00000198911	V_SREBP2_Q6	-7.48444e-07	0.0812087	0.777559	0.486665
ENSG00000168610	V_STAT3_03	-7.49362e-07	0.882329	1.1666	1
ENSG00000185551	V_DR1_Q3	-7.49911e-07	0.2448	1.07141	1
ENSG00000082175	V_PR_01	-7.5964e-07	0.377174	0.999878	1
	V_IRX3_01	-9.35563e-07	0.906262	0.666548	0.548764
ENSG00000169083	V_AR_01	-9.38951e-07	0.341946	0.370019	0.00507687
ENSG00000068305	V_MEF2_01	-1.1152e-06	2.13822	1.13641	0.77074
ENSG00000101076	V_HNF4_01_B	-1.1232e-06	1.28407	3.00069	0.145938
ENSG00000141905	V_MYOGNF1_01	-1.12631e-06	0.622301	2.03187	0.000596487
ENSG00000125347	V_IRF_Q6	-1.12718e-06	1.97415	2.12567	0.107646
ENSG00000135457	V_CP2_02	-1.12725e-06	1.00094	0.499673	0.0469282
	V_IRX5_01	-1.30564e-06	1.84987	2.00034	0.237782
ENSG00000082641	V_TCF11MAFG_01	-1.31094e-06	0.850548	0.589242	0.0427942
ENSG00000148200	V_GCNF_01	-1.31418e-06	1.59816	1.24999	0.814489
ENSG00000115415	V_STAT_Q6	-1.49348e-06	0.613112	1.09998	0.877552
ENSG00000159387	V_IRXB3_01	-1.50398e-06	1.08822	0.388632	0.028906
ENSG00000025434	V_LXR_Q3	-1.50401e-06	0.526516	1.16062	0.259995
ENSG00000100811	V_YY1_02	-1.50737e-06	8.23949	0.599257	0.0142739
ENSG00000007372	V_PAX6_Q2	-1.86802e-06	2.37952	1.36003	0.00076018
ENSG00000167182	V_SP2_01	-1.86845e-06	0.46903	2.05184	0.00979999
ENSG00000141646	V_SMAD4_Q6	-2.24481e-06	1.05569	0.899873	0.823756
ENSG00000160224	V_AIRE_01	-2.24916e-06	1.74575	3.78157	0.000168896
ENSG00000143190	V_OCT1_01	-2.2616e-06	2.70343	0.356941	0.0413365
ENSG00000068305	V_MEF2_04	-2.43104e-06	0.901414	0.999878	1
ENSG00000082175	V_PR_02	-2.43943e-06	0.742712	1.10473	0.612906
ENSG00000115415	V_STAT1_05	-2.44573e-06	5.33742	0.468763	0.00209882
ENSG00000169297	V_DAX1_01	-2.82822e-06	1.57937	0.93317	0.85548
ENSG00000143190	V_OCT1_04	-2.99871e-06	1.96592	1.11143	0.569623
	V_ETS1_B	-3.33199e-06	5.79859	0.599663	0.117085
ENSG00000184486	V_POU3F2_01	-3.38981e-06	1.8091	0.999878	1
ENSG00000173153	V_ERR1_Q2	-3.71759e-06	6.56399	2.73654	5.32643e-06
	V_ZFP206_01	-4.13337e-06	0.565001	1.35798	0.158571
	V_NFY_01	-5.9944e-06	2.72145	1.31576	0.151502
	V_DBX1_01	-6.56047e-06	3.82354	0.767307	0.192799
ENSG00000185551	V_DR4_Q2	-8.80299e-06	3.3085	0	0

## Sheet: Table 4
	V_SP1_Q6
	V_ZFX_01
	V_FOXO1_Q5
	V_ERALPHA_01
	V_SP1SP3_Q4
	V_CACBINDINGPROTEIN_Q6
	V_SP1_Q4_01
	V_SP1_Q6_01
	V_GTF2IRD1_01
	V_MAZ_Q6
	V_ZFP281_01
	V_SP1_Q2_01
	V_FPM315_01
	V_SP4_Q5
	V_PLAG1_01
	V_KROX_Q6
	V_FOX_Q2
	V_PUR1_Q4
	V_SP1_01
	V_MUSCLE_INI_B
	V_KLF15_Q2
	V_LYF1_01
	V_MEF2C_01
	V_LUN1_01
	V_GC_01
	V_AP2_Q6_01
	V_CKROX_Q2
	V_PITX2_Q2
	V_IK_Q5
	V_RPC155_01
	V_SP1_02
	V_UF1H3BETA_Q6
	V_FOXP1_01
	V_ZBP89_Q4
	V_PU1_Q4
	V_GKLF_02
	V_CACD_01
	V_LXR_DR4_Q3
	V_BDP1_01
	V_FKLF_Q5
	V_SREBP1_01
	V_SREBP_Q6
	V_MAF_Q6_01

## Sheet: Table 5
Ensembl Protein ID	Associated Gene Name	Description
ENSP00000080059	HDAC7	histone deacetylase 7 [Source:HGNC Symbol;Acc:14067]
ENSP00000200691	MT3	metallothionein 3 [Source:HGNC Symbol;Acc:7408]
ENSP00000206249	ESR1	estrogen receptor 1 [Source:HGNC Symbol;Acc:3467]
ENSP00000212015	SIRT1	sirtuin 1 [Source:HGNC Symbol;Acc:14929]
ENSP00000221413	RUVBL2	RuvB-like AAA ATPase 2 [Source:HGNC Symbol;Acc:10475]
ENSP00000225916	KAT2A	K(lysine) acetyltransferase 2A [Source:HGNC Symbol;Acc:4201]
ENSP00000225983	HDAC5	histone deacetylase 5 [Source:HGNC Symbol;Acc:14068]
ENSP00000231487	SKP1	S-phase kinase-associated protein 1 [Source:HGNC Symbol;Acc:10899]
ENSP00000231509	NR3C1	nuclear receptor subfamily 3, group C, member 1 (glucocorticoid receptor) [Source:HGNC Symbol;Acc:7978]
ENSP00000243914	CTCFL	CCCTC-binding factor (zinc finger protein)-like [Source:HGNC Symbol;Acc:16234]
ENSP00000245479	SOX9	SRY (sex determining region Y)-box 9 [Source:HGNC Symbol;Acc:11204]
ENSP00000250003	MYOD1	myogenic differentiation 1 [Source:HGNC Symbol;Acc:7611]
ENSP00000250448	FOXA1	forkhead box A1 [Source:HGNC Symbol;Acc:5021]
ENSP00000257555	HNF1A	HNF1 homeobox A [Source:HGNC Symbol;Acc:11621]
ENSP00000257745	KMT2E	lysine (K)-specific methyltransferase 2E [Source:HGNC Symbol;Acc:18541]
ENSP00000260926	SATB2	SATB homeobox 2 [Source:HGNC Symbol;Acc:21637]
ENSP00000262188	SMARCD3	SWI/SNF related, matrix associated, actin dependent regulator of chromatin, subfamily d, member 3 [Source:HGNC Symbol;Acc:11108]
ENSP00000262367	CREBBP	CREB binding protein [Source:HGNC Symbol;Acc:2348]
ENSP00000262376	UBN1	ubinuclein 1 [Source:HGNC Symbol;Acc:12506]
ENSP00000262965	TCF3	transcription factor 3 [Source:HGNC Symbol;Acc:11633]
ENSP00000263121	SMARCB1	SWI/SNF related, matrix associated, actin dependent regulator of chromatin, subfamily b, member 1 [Source:HGNC Symbol;Acc:11103]
ENSP00000263253	EP300	E1A binding protein p300 [Source:HGNC Symbol;Acc:3373]
ENSP00000263360	EED	embryonic ectoderm development [Source:HGNC Symbol;Acc:3188]
ENSP00000263754	KAT2B	K(lysine) acetyltransferase 2B [Source:HGNC Symbol;Acc:8638]
ENSP00000264110	ATF2	activating transcription factor 2 [Source:HGNC Symbol;Acc:784]
ENSP00000264183	ARID4B	AT rich interactive domain 4B (RBP1-like) [Source:HGNC Symbol;Acc:15550]
ENSP00000264515	RBBP5	retinoblastoma binding protein 5 [Source:HGNC Symbol;Acc:9888]
ENSP00000264606	HDAC4	histone deacetylase 4 [Source:HGNC Symbol;Acc:14063]
ENSP00000264709	DNMT3A	DNA (cytosine-5-)-methyltransferase 3 alpha [Source:HGNC Symbol;Acc:2978]
ENSP00000264834	KLF1	Kruppel-like factor 1 (erythroid) [Source:HGNC Symbol;Acc:6345]
ENSP00000265165	LEF1	lymphoid enhancer-binding factor 1 [Source:HGNC Symbol;Acc:6551]
ENSP00000265773	SMARCA2	SWI/SNF related, matrix associated, actin dependent regulator of chromatin, subfamily a, member 2 [Source:HGNC Symbol;Acc:11098]
ENSP00000266970	CDK2	cyclin-dependent kinase 2 [Source:HGNC Symbol;Acc:1771]
ENSP00000267163	RB1	retinoblastoma 1 [Source:HGNC Symbol;Acc:9884]
ENSP00000268712	NCOR1	nuclear receptor corepressor 1 [Source:HGNC Symbol;Acc:7672]
ENSP00000274764	HIST1H2BA	histone cluster 1, H2ba [Source:HGNC Symbol;Acc:18730]
ENSP00000275780	TLK2	tousled-like kinase 2 [Source:HGNC Symbol;Acc:11842]
ENSP00000278616	ATM	ataxia telangiectasia mutated [Source:HGNC Symbol;Acc:795]
ENSP00000278916	CHEK1	checkpoint kinase 1 [Source:HGNC Symbol;Acc:1925]
ENSP00000283131	SMARCA5	SWI/SNF related, matrix associated, actin dependent regulator of chromatin, subfamily a, member 5 [Source:HGNC Symbol;Acc:11101]
ENSP00000284898	L3MBTL4	l(3)mbt-like 4 (Drosophila) [Source:HGNC Symbol;Acc:26677]
ENSP00000289352	HIST1H4H	histone cluster 1, H4h [Source:HGNC Symbol;Acc:4788]
ENSP00000296930	NPM1	nucleophosmin (nucleolar phosphoprotein B23, numatrin) [Source:HGNC Symbol;Acc:7910]
ENSP00000299402	APBB1	amyloid beta (A4) precursor protein-binding, family B, member 1 (Fe65) [Source:HGNC Symbol;Acc:581]
ENSP00000299440	RAG1	recombination activating gene 1 [Source:HGNC Symbol;Acc:9831]
ENSP00000301067	KMT2D	lysine (K)-specific methyltransferase 2D [Source:HGNC Symbol;Acc:7133]
ENSP00000302967	HDAC3	histone deacetylase 3 [Source:HGNC Symbol;Acc:4854]
ENSP00000304004	FOXA3	forkhead box A3 [Source:HGNC Symbol;Acc:5023]
ENSP00000305355	PRKCB	protein kinase C, beta [Source:HGNC Symbol;Acc:9395]
ENSP00000305899	SUV420H1	suppressor of variegation 4-20 homolog 1 (Drosophila) [Source:HGNC Symbol;Acc:24283]
ENSP00000307208	BPTF	bromodomain PHD finger transcription factor [Source:HGNC Symbol;Acc:3581]
ENSP00000307684	TADA3	transcriptional adaptor 3 [Source:HGNC Symbol;Acc:19422]
ENSP00000307803	TET3	tet methylcytosine dioxygenase 3 [Source:HGNC Symbol;Acc:28313]
ENSP00000308227	HMGA1	high mobility group AT-hook 1 [Source:HGNC Symbol;Acc:5010]
ENSP00000308620	RAG2	recombination activating gene 2 [Source:HGNC Symbol;Acc:9832]
ENSP00000309555	HCFC1	host cell factor C1 (VP16-accessory protein) [Source:HGNC Symbol;Acc:4839]
ENSP00000309992	ZMYND11	zinc finger, MYND-type containing 11 [Source:HGNC Symbol;Acc:16966]
ENSP00000311513	RSF1	remodeling and spacing factor 1 [Source:HGNC Symbol;Acc:18118]
ENSP00000311816	REST	RE1-silencing transcription factor [Source:HGNC Symbol;Acc:9966]
ENSP00000316578	SUZ12	SUZ12 polycomb repressive complex 2 subunit [Source:HGNC Symbol;Acc:17101]
ENSP00000318094	SCMH1	sex comb on midleg homolog 1 (Drosophila) [Source:HGNC Symbol;Acc:19003]
ENSP00000318297	RUVBL1	RuvB-like AAA ATPase 1 [Source:HGNC Symbol;Acc:10474]
ENSP00000320147	EZH2	enhancer of zeste homolog 2 (Drosophila) [Source:HGNC Symbol;Acc:3527]
ENSP00000320940	NCOA1	nuclear receptor coactivator 1 [Source:HGNC Symbol;Acc:7668]
ENSP00000323967	SMARCE1	SWI/SNF related, matrix associated, actin dependent regulator of chromatin, subfamily e, member 1 [Source:HGNC Symbol;Acc:11109]
ENSP00000324444	MBIP	MAP3K12 binding inhibitory protein 1 [Source:HGNC Symbol;Acc:20427]
ENSP00000328547	DNMT3B	DNA (cytosine-5-)-methyltransferase 3 beta [Source:HGNC Symbol;Acc:2979]
ENSP00000331614	IKZF1	IKAROS family zinc finger 1 (Ikaros) [Source:HGNC Symbol;Acc:13176]
ENSP00000333640	EYA2	eyes absent homolog 2 (Drosophila) [Source:HGNC Symbol;Acc:3520]
ENSP00000337088	MEN1	multiple endocrine neoplasia I [Source:HGNC Symbol;Acc:7010]
ENSP00000338868	PHF8	PHD finger protein 8 [Source:HGNC Symbol;Acc:20672]
ENSP00000339250	DPPA3	developmental pluripotency associated 3 [Source:HGNC Symbol;Acc:19199]
ENSP00000339992	MYB	v-myb avian myeloblastosis viral oncogene homolog [Source:HGNC Symbol;Acc:7545]
ENSP00000340896	ASH2L	ash2 (absent, small, or homeotic)-like (Drosophila) [Source:HGNC Symbol;Acc:744]
ENSP00000342434	BAZ1B	bromodomain adjacent to zinc finger domain, 1B [Source:HGNC Symbol;Acc:961]
ENSP00000342626	EYA1	eyes absent homolog 1 (Drosophila) [Source:HGNC Symbol;Acc:3519]
ENSP00000343282	HIST1H4D	histone cluster 1, H4d [Source:HGNC Symbol;Acc:4782]
ENSP00000343325	PKN1	protein kinase N1 [Source:HGNC Symbol;Acc:9405]
ENSP00000346148	PRKAA1	protein kinase, AMP-activated, alpha 1 catalytic subunit [Source:HGNC Symbol;Acc:9376]
ENSP00000346316	HIST1H4I	histone cluster 1, H4i [Source:HGNC Symbol;Acc:4793]
ENSP00000346986	WAC	WW domain containing adaptor with coiled-coil [Source:HGNC Symbol;Acc:17327]
ENSP00000347168	HIST1H4J	histone cluster 1, H4j [Source:HGNC Symbol;Acc:4785]
ENSP00000347733	TRRAP	transformation/transcription domain-associated protein [Source:HGNC Symbol;Acc:12347]
ENSP00000348258	HIST1H4L	histone cluster 1, H4l [Source:HGNC Symbol;Acc:4791]
ENSP00000348610	MED24	mediator complex subunit 24 [Source:HGNC Symbol;Acc:22963]
ENSP00000349213	PBRM1	polybromo 1 [Source:HGNC Symbol;Acc:30064]
ENSP00000349508	CHD4	chromodomain helicase DNA binding protein 4 [Source:HGNC Symbol;Acc:1919]
ENSP00000350681	ELK4	ELK4, ETS-domain protein (SRF accessory protein 1) [Source:HGNC Symbol;Acc:3326]
ENSP00000350720	SMARCA4	SWI/SNF related, matrix associated, actin dependent regulator of chromatin, subfamily a, member 4 [Source:HGNC Symbol;Acc:11100]
ENSP00000352516	DNMT1	DNA (cytosine-5-)-methyltransferase 1 [Source:HGNC Symbol;Acc:2976]
ENSP00000354522	TOP1	topoisomerase (DNA) I [Source:HGNC Symbol;Acc:11986]
ENSP00000354850	MGEA5	meningioma expressed antigen 5 (hyaluronidase) [Source:HGNC Symbol;Acc:7056]
ENSP00000355153	CDKN2A	cyclin-dependent kinase inhibitor 2A [Source:HGNC Symbol;Acc:1787]
ENSP00000357311	CENPW	centromere protein W [Source:HGNC Symbol;Acc:21488]
ENSP00000357965	SETDB1	SET domain, bifurcated 1 [Source:HGNC Symbol;Acc:10761]
ENSP00000358335	MAP3K7	mitogen-activated protein kinase kinase kinase 7 [Source:HGNC Symbol;Acc:6859]
ENSP00000359290	DR1	down-regulator of transcription 1, TBP-binding (negative cofactor 2) [Source:HGNC Symbol;Acc:3017]
ENSP00000359321	MTF2	metal response element binding transcription factor 2 [Source:HGNC Symbol;Acc:29535]
ENSP00000360163	SMARCA1	SWI/SNF related, matrix associated, actin dependent regulator of chromatin, subfamily a, member 1 [Source:HGNC Symbol;Acc:11097]
ENSP00000360290	PRKAA2	protein kinase, AMP-activated, alpha 2 catalytic subunit [Source:HGNC Symbol;Acc:9377]
ENSP00000361066	NCOA3	nuclear receptor coactivator 3 [Source:HGNC Symbol;Acc:7670]
ENSP00000361219	GTF3C4	general transcription factor IIIC, polypeptide 4, 90kDa [Source:HGNC Symbol;Acc:4667]
ENSP00000362592	RBBP4	retinoblastoma binding protein 4 [Source:HGNC Symbol;Acc:9887]
ENSP00000362649	HDAC1	histone deacetylase 1 [Source:HGNC Symbol;Acc:4852]
ENSP00000362674	HDAC8	histone deacetylase 8 [Source:HGNC Symbol;Acc:13315]
ENSP00000362748	TET1	tet methylcytosine dioxygenase 1 [Source:HGNC Symbol;Acc:29484]
ENSP00000362824	OGT	O-linked N-acetylglucosamine (GlcNAc) transferase [Source:HGNC Symbol;Acc:8127]
ENSP00000363958	BRD2	bromodomain containing 2 [Source:HGNC Symbol;Acc:1103]
ENSP00000364524	PAX7	paired box 7 [Source:HGNC Symbol;Acc:8621]
ENSP00000364597	PADI4	peptidyl arginine deiminase, type IV [Source:HGNC Symbol;Acc:18368]
ENSP00000364839	ASXL1	additional sex combs like 1 (Drosophila) [Source:HGNC Symbol;Acc:18318]
ENSP00000365380	FOXP3	forkhead box P3 [Source:HGNC Symbol;Acc:6106]
ENSP00000365877	SUV39H1	suppressor of variegation 3-9 homolog 1 (Drosophila) [Source:HGNC Symbol;Acc:11479]
ENSP00000367207	MYC	v-myc avian myelocytomatosis viral oncogene homolog [Source:HGNC Symbol;Acc:7553]
ENSP00000369351	TET2	tet methylcytosine dioxygenase 2 [Source:HGNC Symbol;Acc:25941]
ENSP00000369681	USP3	ubiquitin specific peptidase 3 [Source:HGNC Symbol;Acc:12626]
ENSP00000369716	CHD3	chromodomain helicase DNA binding protein 3 [Source:HGNC Symbol;Acc:1918]
ENSP00000370343	IRF4	interferon regulatory factor 4 [Source:HGNC Symbol;Acc:6119]
ENSP00000371067	JAK2	Janus kinase 2 [Source:HGNC Symbol;Acc:6192]
ENSP00000376611	TDG	thymine-DNA glycosylase [Source:HGNC Symbol;Acc:11700]
ENSP00000378414	SMARCD1	SWI/SNF related, matrix associated, actin dependent regulator of chromatin, subfamily d, member 1 [Source:HGNC Symbol;Acc:11106]
ENSP00000380414	DEK	DEK oncogene [Source:HGNC Symbol;Acc:2768]
ENSP00000380695	SUDS3	suppressor of defective silencing 3 homolog (S. cerevisiae) [Source:HGNC Symbol;Acc:29545]
ENSP00000381331	HDAC2	histone deacetylase 2 [Source:HGNC Symbol;Acc:4853]
ENSP00000381522	CHD9	chromodomain helicase DNA binding protein 9 [Source:HGNC Symbol;Acc:25701]
ENSP00000382204	JMJD1C	jumonji domain containing 1C [Source:HGNC Symbol;Acc:12313]
ENSP00000382688	KDM5A	lysine (K)-specific demethylase 5A [Source:HGNC Symbol;Acc:9886]
ENSP00000384026	HMGA2	high mobility group AT-hook 2 [Source:HGNC Symbol;Acc:5009]
ENSP00000384708	FSHR	follicle stimulating hormone receptor [Source:HGNC Symbol;Acc:3969]
ENSP00000392028	CHD7	chromodomain helicase DNA binding protein 7 [Source:HGNC Symbol;Acc:20626]
ENSP00000395535	MECP2	methyl CpG binding protein 2 (Rett syndrome) [Source:HGNC Symbol;Acc:6990]
ENSP00000405574	TBL1XR1	transducin (beta)-like 1 X-linked receptor 1 [Source:HGNC Symbol;Acc:29529]
ENSP00000408617	HDAC9	histone deacetylase 9 [Source:HGNC Symbol;Acc:14065]
ENSP00000418379	TAF1L	TAF1 RNA polymerase II, TATA box binding protein (TBP)-associated factor, 210kDa-like [Source:HGNC Symbol;Acc:18056]
ENSP00000419494	RYBP	RING1 and YY1 binding protein [Source:HGNC Symbol;Acc:10480]
